# Supplementary material for: Sulfate is transported at significant rates through the symbiosome membrane and is crucial for nitrogenase biosynthesis
Source: Plant Cell Environ. 2019 Jan 28;42(4):1180–9. doi: 10.1111/pce.13481 (PMC6446814; doi:10.1111/pce.13481)
Supplement: Supplementary file 2 — Table S1a. MaxQuant information on protein and peptide identification used in Figure 3 and Figures S2 and S3. Table S1b. MaxQuant information of protein Label‐Free Quantification (LFQ intensities) used in Figures S2 and S3. rep, biological replicate; ND, not determined. Table S2a. Data matrix of RIA value calculations, extracted from the MS analyses of the bacteroid protein fraction at time point (TP) 0 hr and TP 96 hr of 34S‐labelled nodules shown in Figure 3a. Table S2b. Data matrix of RIA value calculations, extracted from the MS analyses of the plant protein fraction at time points 0 hr and 96 hr of 34S‐labelled nodules shown in Figure 3b. Table S3. Primers used for quantitative reverse‐transcription PCR. Table S4a. Data matrix of ROI of NanoSIMS analysis of wt nodules, control plants. Table S4b. Data matrix of ROI of NanoSIMS analysis of wt nodules, 96 hr 34S‐labelled plants. Table S4c. Data matrix of ROI of NanoSIMS analysis of sst1 nodules, control plants. Table S4d. Data matrix of ROI of NanoSIMS analysis of sst1 nodules, 96 hr 34S‐labelled plants. [file PCE-42-1180-s002.zip › Table S1a.xlsx]

## Sheet: ST1a_peptide information
Table S1a. MaxQuant information on protein and peptide identification used in Figures 3, S2 and S3.
Protein	Accession Uniprot	Q-value	Score
nitrogenase molybdenum-iron protein alpha chain; NifD	Q98AP6	0	323.31	Peptide	Mass	Charges	PEP	Score
				AKLNLIHCYR	1286.69	2	0.030877	85.212
				DEAGGEDKGLSECDVKSNIK	2149.98	3	0.059367	41.912
				DIVFGGDKKLEK	1347.74	2	0.041396	97.813
				DMDLAINNPVWGLYR	1775.87	2;3	1.07e-184	231.52
				DMDLAINNPVWGLYRAPWK	2258.13	2;3	2.47e-95	187.78
				DMDLAINNPVWGLYRAPWKK	2386.23	3;4	0.00015938	93.754
				DMVHISHGPVGCGQYSWSQR	2300.02	3;4	3.3e-101	180.78
				DMVHISHGPVGCGQYSWSQRR	2456.12	3;4	0.0001329	70.235
				EHEKTIVPVRCEGFR	1855.94	3	0.0034729	71.548
				FIEGIRPDLVGSGIK	1599.9	2;3	0.00085138	80.371
				FIEGIRPDLVGSGIKEKYPVQK	2472.37	3;4;5	3.01e-18	128.05
				GLDYENDGALHAK	1401.65	2;3	1.28e-41	163.9
				GLDYENDGALHAKLIEDVLSQYPDK	2802.37	3;4	4.37e-09	82.477
				GLDYENDGALHAKLIEDVLSQYPDKAAK	3072.54	3;4	1.05e-56	145.66
				GVSQSLGHHIANDAIR	1673.86	2;3	0.00054658	81.494
				GVVWGPVK	840.486	2	0.045835	74.517
				GVVWGPVKDMVHISHGPVGCGQYSWSQR	3122.5	3;4;5	1.35e-23	119.48
				GVVWGPVKDMVHISHGPVGCGQYSWSQRR	3278.6	4;5	7.02e-06	60.171
				HFGPEIEEK	1084.52	2	0.037242	70.525
				HFGPEIEEKTEK	1442.7	2;3	0.00015651	131.12
				HFGPEIEEKTEKVIAK	1853.99	3;4	5.49e-18	141.85
				HLSVATSKDEAGGEDKGLSECDVK	2531.18	3;4	1.48e-21	128.67
				HMEEKYGIAWMEYNFFGPSQIEASLR	3132.45	3;4	1.49e-11	98.684
				HVITAYEDLAMVIVGTGYEFAHNDDYQR	3226.5	3;4	1.64e-170	197.28
				HVITAYEDLAMVIVGTGYEFAHNDDYQRTGHYVK	3911.86	4;5	0.0058811	41.432
				IIDEIEDLFPLSGGISVQSECPIGLIGDDIEAVSRK	3883.98	3;4	2.37e-17	74.769
				ILLEEIGLR	1054.64	2	2.1e-65	190.52
				ILLEEIGLRVVGNWSGDATLAEIERAPK	3048.66	3;4	7.87e-29	124.39
				LIEDVLSQYPDK	1418.73	2	0	291.24
				LIEDVLSQYPDKAAK	1688.9	2;3	1.31e-208	227.48
				LIEDVLSQYPDKAAKR	1845	2;3;4	1.1e-17	143.55
				LNLIHCYR	1087.56	2;3	0.0013946	133.81
				MGIPFRQMHSWDYSGPYHGYDGFAIFAR	3305.5	4	1.04e-11	76.799
				MGLDYENDGALHAK	1532.69	2;3	0.0074697	90.731
				NGTLLYDDVTGYELEK	1828.87	2	0	311.54
				NGTLLYDDVTGYELEKFIEGIRPDLVGSGIK	3410.76	3;4	2.79e-06	58.477
				NIAKHFGPEIEEKTEK	1868.96	3;4	0.0023326	71.558
				NYYVGTTGIDTFVTMQFTSDFQEKDIVFGGDK	3622.68	3	0.047711	24.139
				QMHSWDYSGPYHGYDGFAIFAR	2604.13	3;4	1.23e-07	104.38
				SIPGVMTIR	972.543	2	0.011236	91.318
				SIPGVMTIRGCAYAGSK	1766.88	2;3	0.00031018	93.716
				SMNYICR	942.405	2	0.00025538	114.78
				TGHYVKNGTLLYDDVTGYELEK	2514.23	3	6.01e-13	119.66
				TIVPVRCEGFR	1332.7	2	0.037677	78.939
				TVMLYVGGLRPR	1360.76	2;3	1.01e-56	172.94
				VVGNWSGDATLAEIER	1715.85	2;3	6.7e-151	206.45
				VVGNWSGDATLAEIERAPK	2012.03	2;3	2.05e-113	207.97
				VVGNWSGDATLAEIERAPKAK	2211.16	3;4	0.00014761	77.221
				YGIAWMEYNFFGPSQIEASLR	2478.17	2;3	1.46e-43	166.47
				YRPLVDAVIAK	1243.73	2;3	3.52e-09	130.01
				YRPLVDAVIAKYQPR	1788	3	1.4e-18	143.58
				YRPLVDAVIAKYQPRLEGR	2243.25	4	0.0038949	56.215
nitrogenase molybdenum-iron protein beta chain; NifK	Q98AP5	0	323.31
				ACQPLGAVFAAAGFER	1663.81	2;3	1.75e-90	201.09
				DTGTPLIR	871.476	2	0.00222	111.65
				EALVINPAK	953.555	2	0.0014405	110.81
				EALVINPAKACQPLGAVFAAAGFER	2599.36	2;3	5.88e-48	143.74
				EALVINPAKACQPLGAVFAAAGFERTMSFVHGSQGCVAYYR	4443.17	4	0.0090645	26.318
				ELLASSSFGQDAQIWAGK	1906.94	2	1.37e-07	119.17
				ELLASSSFGQDAQIWAGKDLWAMR	2679.31	3	3.97e-08	74.324
				ELTKTWEYR	1224.61	2	0.048457	83.647
				ELTKTWEYREK	1481.75	3	0.020596	73.887
				ETSETGVTDYSYDLTR	1835.81	2	1.53e-108	218.02
				FPLMGYQGGLR	1237.63	2	3.79e-22	153.78
				FVMETGGEPTHCLATNGTSAWEAEMK	2853.24	3	1.77e-09	80.453
				GALNAEATLSLQHYNTR	1857.93	2;3	7.75e-224	209.25
				GALNAEATLSLQHYNTRK	1986.03	3	0.029926	87.447
				GRLVDAMADSQSWLHGK	1869.92	3;4	1.37e-74	176.49
				GRLVDAMADSQSWLHGKK	1998.01	3	2e-05	113.14
				GSERSQAAGTINIIPGFDGFCVGNNR	2736.3	3	1.86e-17	114.88
				GVLEHFWK	1014.53	2	9.65e-14	158.12
				GVLEHFWKGSER	1443.73	2;3;4	3.31e-31	147.3
				HFKEPSSAVSSSMTEDAAVFGGLK	2481.18	3;4	7.63e-65	158.5
				HFKEPSSAVSSSMTEDAAVFGGLKNMVDGLANTYK	3687.75	3;4;5	2.96e-32	96.783
				IFDKLDRETSETGVTDYSYDLTR	2723.29	3;4	1.88e-50	156.23
				KLNFECPHPDQIVTDQR	2096.01	2;3;4	9.78e-13	134.02
				KLNFECPHPDQIVTDQRELTK	2567.28	3;4	2.93e-55	160.02
				LLDLMGVTYTVIQDASDQFDTPSDGEYR	3148.45	3	6.96e-08	68.303
				LMFPIFDR	1037.54	2	0.0040292	102.72
				LNFECPHPDQIVTDQR	1967.92	2;3	2.43e-46	163.33
				LNFECPHPDQIVTDQRELTK	2439.19	3;4	4.65e-14	123.42
				LNFECPHPDQIVTDQRELTKTWEYR	3174.52	4	0.028684	30.882
				LVDAMADSQSWLHGK	1656.79	2;3	1.12e-184	216.84
				LVDAMADSQSWLHGKK	1784.89	2;3;4	0.003287	75.89
				LYDPKMIAVSTTCMAEVIGDDLR	2597.25	3	2.17e-05	67.88
				MIAVSTTCMAEVIGDDLR	1980.93	2;3	4.34e-156	205.31
				MIAVSTTCMAEVIGDDLRSFIENAK	2770.33	3	1.26e-05	62.966
				MYDGGTKIEDLKGALNAEATLSLQHYNTR	3208.58	4;5	0.00025268	47.478
				NMVDGLANTYK	1224.58	2	2.01e-29	160.53
				NMVDGLANTYKLYDPK	1840.9	2;3	6.21e-05	118.76
				PQSAEKVLDHAPLFREPEYR	2381.21	3;4;5	6.08e-14	125.45
				RLLDLMGVTYTVIQDASDQFDTPSDGEYR	3304.56	3	8.74e-15	84.509
				SLLFTEPVDLLIGNSYGK	1965.05	2;3	1.07e-262	237.41
				SLLFTEPVDLLIGNSYGKYLER	2526.34	2;3	5.29e-39	143.97
				SLLFTEPVDLLIGNSYGKYLERDTGTPLIR	3379.8	3;4	1.37e-06	62.735
				SQAAGTINIIPGFDGFCVGNNR	2307.11	2;3	7.19e-62	171
				SQAAGTINIIPGFDGFCVGNNRELK	2677.33	3	3.02e-13	108.28
nitrogenase iron protein; NifH	Q98AP7	0	323.31
				ADSTRLILNAK	1200.68	2	0.036439	79.489
				AQDTVLHLAAQEGSVEDLELQDVLK	2720.39	2;3;4	6.01e-59	159.04
				AQDTVLHLAAQEGSVEDLELQDVLKIGYK	3181.65	3;4	1.19e-37	134.66
				AQDTVLHLAAQEGSVEDLELQDVLKIGYKDIK	3537.86	3;4;5	1.2e-21	90.136
				AQEIYIVMSGEMMALYAANNIAK	2530.23	2;3	1.43e-76	174.4
				AQEIYIVMSGEMMALYAANNIAKGILK	2941.51	3	0.00044488	46.839
				CVESGGPEPGVGCAGR	1587.68	2;3	1.22e-278	284.1
				DIKCVESGGPEPGVGCAGR	1943.88	3	0.00016849	87.088
				DNIVQHAELR	1193.62	2;3	3.41e-33	169.99
				DNIVQHAELRK	1321.71	2;3	2.02e-05	115.7
				ELDLSEALAAR	1186.62	2	4.74e-228	244.61
				ELDLSEALAARLNSK	1628.87	2;3	3.19e-184	212.68
				ENKAQEIYIVMSGEMMALYAANNIAK	2901.41	3	2.31e-10	88.071
				GGIGKSTTSQNTLAALVDLGQK	2158.16	2;3	9.87e-250	261.59
				GILKYAHSGGVR	1256.7	2;3	0.00064569	120.63
				IGYKDIK	835.48	2	4e-07	143.85
				IGYKDIKCVESGGPEPGVGCAGR	2405.15	3;4	3.54e-40	148.44
				ILIVGCDPK	1013.56	2	0.0037609	103.56
				ILIVGCDPKADSTR	1543.8	2;3	2.35e-53	142.1
				ILIVGCDPKADSTRLILNAK	2196.23	3;4	0.00017935	88.637
				KMTVIQYAPDSK	1379.71	2;3	2.47e-162	223.77
				KMTVIQYAPDSKQAGEYR	2084.04	3;4	2.08e-14	150.9
				LGGLICNER	1030.52	2	1.07e-05	140.09
				LGGLICNERQTDR	1530.76	3	0.0053775	68.069
				LGGLICNERQTDRELDLSEALAAR	2699.37	3;4	1.15e-15	120.23
				LIHFVPR	880.528	2	0.00025617	126.05
				LIHFVPRDNIVQHAELR	2056.13	2;3;4;5	1.95e-26	149.3
				LIHFVPRDNIVQHAELRK	2184.23	3;4	0.0020322	112.03
				LILNAKAQDTVLHLAAQEGSVEDLELQDVLK	3372.81	3;4	6.54e-93	159.75
				LNSKLIHFVPR	1322.78	3	0.016229	86.189
				LNSKLIHFVPRDNIVQHAELR	2498.39	3;4;5	0.00028636	69.188
				MTVIQYAPDSK	1251.62	2	3.87e-256	247.22
				MTVIQYAPDSKQAGEYR	1955.94	2;3	3.91e-74	178.22
				MTVIQYAPDSKQAGEYRALAEK	2468.24	3;4	0.00097362	56.819
				QIAFYGK	825.438	2	0.00022536	119.22
				QIAFYGKGGIGK	1237.68	2;3	5.37e-28	154.12
				QIAFYGKGGIGKSTTSQNTLAALVDLGQK	2965.59	3;4	7.83e-17	98.627
				QTDRELDLSEALAAR	1686.85	2;3	5.88e-209	229.56
				QTDRELDLSEALAARLNSK	2129.11	3;4	2.08e-63	187.56
				SGLRQIAFYGKGGIGK	1650.92	3	0.013588	54.501
				STTSQNTLAALVDLGQK	1745.92	2;3	0	307.43
				STTSQNTLAALVDLGQKILIVGCDPK	2741.46	2;3;4	1.11e-13	108.28
				STTSQNTLAALVDLGQKILIVGCDPKADSTR	3271.71	3;4	8.44e-21	85.814
				TDEQMLAELQAK	1375.67	2	1.92e-185	229.68
				TDEQMLAELQAKEAK	1703.84	2;3	1.92e-208	225.72
				TDEQMLAELQAKEAKLAVAQ	2186.13	3	0.0002992	83.894
				YAHSGGVR	845.414	2	0.0020826	115.46
				YAHSGGVRLGGLICNER	1857.93	3;4	0.016693	46.89
sulfate binding protein of ABC transporter	Q98K26	0	323.31
				AETGETVTIQQSHGGSGAQAR	2083.99	3	0.034641	32.565
				AQPYHFGDGGIFDQIYKPAQ	2251.07	2;3	6.29e-14	132.81
				AVIDGLDADVVTLALEGDINAIVSK	2510.35	2;3	1.4e-10	94.384
				AVIDGLDADVVTLALEGDINAIVSKSK	2725.47	3	1.52e-14	86.987
				AYDEAFAAHWKAETGETVTIQQSHGGSGAQAR	3373.57	4	6.26e-14	75.939
				EFVGKLYANAPVLDTGAR	1920.01	2;3	1.8e-49	181.75
				GIHDWSDLVKDGTQVITPNPK	2319.19	2;3;4	1.25e-10	119.8
				KAQPYHFGDGGIFDQIYKPAQ	2379.16	3;4	5.65e-34	146.28
				KFENNSAPYTSTIIFLVR	2099.11	2;3	2.06e-10	148.72
				KKFENNSAPYTSTIIFLVR	2227.2	3;4	0.0026054	68.41
				KVAEAYLGWLYSK	1526.81	3	0.0040991	103.83
				KVAEAYLGWLYSKEGQTIIAK	2367.28	3;4	0.0001709	74.744
				LISIDDPLFGGWK	1459.77	2	3.12e-41	161.51
				LISIDDPLFGGWKK	1587.87	2;3	3.58e-15	115.57
				LISIDDPLFGGWKKAQPYHFGDGGIFDQIYKPAQ	3820.93	4	0.0074768	30.631
				LYANAPVLDTGAR	1359.71	2	3.34e-54	168.22
				TKEFVGKLYANAPVLDTGAR	2149.15	3	0.013003	48.656
				VAEAYLGWLYSK	1398.72	2	2.43e-28	152.07
				VAEAYLGWLYSKEGQTIIAK	2239.19	3	7.69e-05	94.544
				WNYLAAWAYANAHDGGDEAK	2221.98	2;3	0	263.72
				WNYLAAWAYANAHDGGDEAKTK	2451.12	3;4	5.66e-09	108.71
				WNYLAAWAYANAHDGGDEAKTKEFVGK	3011.42	4	0.00095028	42.384
sulfate-binding protein of ABC transporter	Q98K20	0	130.86
				AATTTFVQR	993.524	2	0.07308	60.118
				AATTTFVQREIGDVLITFESETR	2583.32	3	3.08e-05	86.625
				AFVAKHPGVTVDQSHAGTSAQAR	2334.18	4	0.00072306	51.225
				AIAEGLGADVVTFNQVTDIDFLVKK	2662.42	3	0.0003528	50.858
				EIGDVLITFESETR	1607.8	2	1.96e-66	174.57
				GLVSADWQKDFPDNASPFYSLPSFLVR	3055.51	3	1.43e-13	82.475
				HIKDWNDLVRDDVQVIFPNPK	2547.32	4	3.19e-05	88.992
				LFNNVPIFDTGGR	1448.74	2	3.19e-10	134.38
				LLTVDDVFGGWDR	1491.74	2	0.0026505	96.113
				LLTVDDVFGGWDRIQKEHFAAGGLLDQAYGSR	3533.77	4	0.0096822	30.595
				TYLDFLYTPEGQDILAQNGNR	2427.17	2;3	4.05e-19	175.6
				YTYLAATAYAK	1234.62	2	8.43e-13	140.16
Asparagine Synthase	P49093	0	315.4
				AAKQWGSKLHSFCVGLEGAPDLK	2498.27	3;4	0.00040336	51.31
				AALGVHDSAYDDQLNK	1715.81	2;3	5.27e-20	198.87
				AALGVHDSAYDDQLNKSVSK	2117.04	2;3	0.0012738	53.327
				AALGVHDSAYDDQLNKSVSKGVEPEK	2756.36	4	0.0011441	38.161
				AFDDEENPYLPK	1436.65	2	2.75e-06	142.76
				AFDDEENPYLPKHILYR	2119.04	3;4	0.00053715	69.045
				AGTPMFLMSR	1109.54	2	0.00106	119.53
				AGTPMFLMSRK	1237.63	2	0.029606	66.267
				AIEWDAAWSNNLDPSGR	1900.87	2;3	1.09e-14	184.22
				ANKSTYAWGLEAR	1465.73	2;3	0.00017144	101.43
				CGILAVLGCSDDSQAK	1692.78	2	2.8e-09	153.94
				CGILAVLGCSDDSQAKR	1848.88	2;3	1.18e-11	125.22
				CGILAVLGCSDDSQAKRVR	2104.05	3;4	0.013707	42.314
				DEGRIEKWVLR	1399.76	3;4	0.0078365	72.096
				DNSFLVAR	920.472	2	2.38e-05	167.23
				EQFSDGVGYGWIDGLKDHAAK	2292.08	3;4	2.83e-08	87.668
				FFPQNSAR	965.472	2	0.026752	66.351
				FIDVAMGIDPENK	1447.7	2	2.23e-07	126.09
				FIDVAMGIDPENKMIK	1819.92	2;3	8.54e-19	190.41
				FIDVAMGIDPENKMIKR	1976.02	3;4	0.0092889	42.958
				GLNDDCEHFELFPPGHLYSSK	2461.1	3;4	5.15e-05	69.935
				GPDWSGLHQHGDNFLAHQR	2171	3;4;5	3.57e-05	77.191
				GVEPEKIIPK	1108.65	2	0.017172	76.228
				GVEPEKIIPKMEVSPLGVAILS	2305.3	3	0.014879	38.159
				HVTDKMMLNASNIYPFNTPNTK	2535.22	3;4	1.79e-20	127.32
				HVTDKMMLNASNIYPFNTPNTKEAYYYR	3380.6	3;4;5	9.37e-10	80.868
				KAFDDEENPYLPK	1564.74	2;3	5.43e-07	131.35
				KAFDDEENPYLPKHILYR	2247.13	3;4;5	7.72e-08	106.82
				KFIDVAMGIDPENK	1575.8	3	0.00019106	84.759
				LAIVDPASGDQPLFNEDQSIIVTVNGEIFNHEELR	3878.93	4	0.0026062	33.825
				LAIVDPASGDQPLFNEDQSIIVTVNGEIFNHEELRK	4007.03	4;5	4.72e-05	46.15
				LHSFCVGLEGAPDLK	1641.82	2;3	1.31e-08	175.66
				LHSFCVGLEGAPDLKAAR	1939.99	2;3;4	7.28e-18	137.79
				LMTDVPFGVLLSGGLDSSLVASVTAR	2604.38	2;3	1.35e-20	113.59
				LSVPGGASIACSTEK	1475.73	2	0.0010882	71.531
				LSVPGGASIACSTEKAIEWDAAWSNNLDPSGR	3358.59	3;4	5.45e-06	52.675
				MEVSPLGVAILS	1214.66	2	2.94e-06	147.62
				MIFERFFPQNSAR	1641.81	2;3	6.95e-08	130.56
				MMLNASNIYPFNTPNTK	1954.93	2;3	4.41e-11	171.87
				MMLNASNIYPFNTPNTKEAYYYR	2800.3	3	7.58e-07	80.142
				MVLSGEGSDEIFAGYLYFHK	2262.07	2;3	1.56e-08	105.5
				MVLSGEGSDEIFAGYLYFHKAPNKEELHQETCSK	3913.83	6	0.031412	20.087
				QKEQFSDGVGYGWIDGLKDHAAK	2548.23	3;4;5	6.84e-11	97.49
				QWGSKLHSFCVGLEGAPDLK	2228.1	3;4	0.0015181	51.166
				QWGSKLHSFCVGLEGAPDLKAAR	2526.28	4;5	0.0013539	46.461
				RLMTDVPFGVLLSGGLDSSLVASVTAR	2760.48	3	4.36e-09	75.764
				RWYNPPWFSEAIPSAPYDPLALR	2745.37	3	6.93e-05	63.869
				RWYNPPWFSEAIPSAPYDPLALRQAFEK	3348.67	4	0.0046797	34.04
				STYAWGLEAR	1152.56	2	9.87e-05	141.1
				STYAWGLEARVPFLDKK	1980.05	3;4	0.0010569	60.549
				VPFLDKK	845.501	2	0.0025423	113.89
				VPFLDKKFIDVAMGIDPENK	2275.19	3;4	3.76e-08	104.76
				VRVLELSR	970.592	2	0.0106	106.42
				WYNPPWFSEAIPSAPYDPLALR	2589.27	2;3	3.59e-06	72.968
				WYNPPWFSEAIPSAPYDPLALRQAFEK	3192.57	3	3.85e-09	76.807
Leghemoglobin (LjLb3)	Q3C1F5	0	323.31
				AVTDPHFVVVK	1210.67	2;3	4.9e-162	156.35
				AVTDPHFVVVKEALLQTVK	2093.19	2;3;4	2.68e-137	180.27
				DAATQLVAK	915.503	2	1.16e-22	149.82
				DAATQLVAKGEVTLADASLGAVHVQK	2591.39	3;4;5	0	206.99
				DMFSFLKESGPK	1384.67	2;3	0	242.35
				DMFSFLKESGPKHSPQLQAHAEK	2611.29	3;4;5	1.36e-57	123.6
				EALLQTVK	900.528	2	2.41e-05	134.81
				EALLQTVKEAVGADEWSDDLSTAWEGAYDGLATAIK	3822.85	3;4;5	4.6e-81	117.33
				EALLQTVKEAVGADEWSDDLSTAWEGAYDGLATAIKK	3950.94	3;4;5;6	7.34e-28	70.833
				EAVGADEWSDDLSTAWEGAYDGLATAIK	2940.33	2;3;4	5.25e-124	153.93
				EAVGADEWSDDLSTAWEGAYDGLATAIKK	3068.43	3;4	8.32e-196	176.22
				EAVGADEWSDDLSTAWEGAYDGLATAIKKAMG	3327.52	3	4.91e-20	82.627
				ESGPKHSPQLQAHAEKVFALTR	2430.28	3;4;5	0.00013356	98.543
				GEVTLADASLGAVHVQKAVTDPHFVVVK	2886.56	3;4;5	8.55e-16	87.468
				GFTAQQEALVGSSYETFK	1961.94	2;3	0	380.38
				GFTAQQEALVGSSYETFKK	2090.03	2;3;4	0	266.35
				GFTAQQEALVGSSYETFKKNLPTNSVLFYTVILEIAPTAK	4375.3	3;4	0.011644	19.569
				HSPQLQAHAEK	1244.63	2;3	6.64e-105	128.51
				HSPQLQAHAEKVFALTR	1932.03	2;3;4;5	1.64e-39	137.73
				HSPQLQAHAEKVFALTRDAATQLVAK	2829.53	3;4;5	0.00015294	53.998
				KNLPTNSVLFYTVILEIAPTAK	2431.37	2;3	1.92e-69	149.31
				KNLPTNSVLFYTVILEIAPTAKDMFSFLK	3299.79	4	0.0006945	36.504
				MGFTAQQEALVGSSYETFKK	2221.07	3	1.11e-14	98.077
				NLPTNSVLFYTVILEIAPTAK	2303.28	2;3	1.64e-69	178.85
				NLPTNSVLFYTVILEIAPTAKDMFSFLK	3171.69	3;4	7.2e-24	96.128
				NLPTNSVLFYTVILEIAPTAKDMFSFLKESGPK	3669.94	3;4;5	8.68e-48	105.25
				VFALTRDAATQLVAK	1602.91	2;3	1.82e-85	167.2
				VFALTRDAATQLVAKGEVTLADASLGAVHVQK	3278.8	5	5.07e-20	70.889
Leghemoglobin (LjLb2)	Q3C1F6	0	323.31
				DAAAQLLAKGEVTLADASLGAVHVQK	2575.4	3;4;5	0	196.95
				EALLKTVQAAVGDKWSEELSTAWGVAYDGLAAAIK	3660.9	3;4	2.43e-27	70.451
				GEVTLADASLGAVHVQKAVADPHFAVVK	2828.52	3;4;5	5.77e-16	88.684
				TVQAAVGDKWSEELSTAWGVAYDGLAAAIK	3106.56	3;4;5	3.02e-52	111.27
				TVQAAVGDKWSEELSTAWGVAYDGLAAAIKK	3234.66	3;4;5	1.35e-95	138.37
				WSEELSTAWGVAYDGLAAAIK	2237.1	2;3	1.69e-49	160.09
				WSEELSTAWGVAYDGLAAAIKK	2365.2	2;3	1.06e-47	132.08
				GEVTLADASLGAVHVQK	1693.9	2;3;4	0	331.54
				APAAKDMFSFLK	1324.68	2;3	2.2e-61	163.9
				APAAKDMFSFLKASGPTHSPQLQAHAEK	2964.49	4;5;6	0.00015376	44.596
				ASGPTHSPQLQAHAEK	1657.82	2;3;4	3.64e-25	173.71
				ASGPTHSPQLQAHAEKVFGLTR	2331.21	3;4;5	1.11e-46	122.16
				ASGPTHSPQLQAHAEKVFGLTRDAAAQLLAK	3212.71	3;4;5;6	5.09e-14	66.075
				AVADPHFAVVK	1152.63	2;3	3.15e-45	138.4
				AVADPHFAVVKEALLK	1706.97	2;3;4	1.01e-144	179.83
				DAAAQLLAK	899.508	1;2	0	184.38
				DMFSFLKASGPTHSPQLQAHAEK	2526.23	3;4;5	3.53e-58	120.32
				DMFSFLKASGPTHSPQLQAHAEKVFGLTR	3199.62	3;4;5;6	5.59e-94	135.8
				GFTAQQDALVGSSYEAFK	1917.91	2;3	0	439.47
				GFTAQQDALVGSSYEAFKQNLPSNSVLFYTLILEK	3877.98	3;4;5	5.36e-34	91.398
				GFTAQQDALVGSSYEAFKQNLPSNSVLFYTLILEKAPAAK	4316.24	3;4;5;6	5.14e-10	44.061
				QNLPSNSVLFYTLILEK	1978.08	2;3	0	288.06
				QNLPSNSVLFYTLILEKAPAAK	2416.34	2;3;4	5.8e-56	142.88
				QNLPSNSVLFYTLILEKAPAAKDMFSFLK	3284.75	3;4	2.16e-13	72.935
				VFGLTRDAAAQLLAK	1572.9	2;3	9.62e-17	129.37
				DMFSFLK	886.426	1;2	1.88e-188	179.16
Leghemoglobin (LjLb1)	Q3C1F7	0	323.31
				DAAAQLLAKGEVTLADAGLGAVHVQK	2545.39	3;4;5	7.54e-205	178.17
				EALLKTVQAAVGDKWSEDLSTAWGVAYDGLAAAIK	3646.89	3;4	7.45e-18	59.971
				GEVTLADAGLGAVHVQK	1663.89	2;3;4	0	326.79
				GEVTLADAGLGAVHVQKAVADPHFAVVK	2798.51	3;4;5	2.38e-13	73.127
				TVQAAVGDKWSEDLSTAWGVAYDGLAAAIK	3092.55	3;4;5;6	4.39e-92	133.95
				TVQAAVGDKWSEDLSTAWGVAYDGLAAAIKK	3220.64	3;4;5	6.49e-100	140.71
				WSEDLSTAWGVAYDGLAAAIK	2223.08	2;3	3.61e-61	146.88
				WSEDLSTAWGVAYDGLAAAIKK	2351.18	2;3	0.00017966	113.54
Glyceraldehyde-3-phosphate dehydrogenase	I3SYQ7	0	242.94
				AAIKEESEGKLK	1301.72	3	0.024344	78.903
				AASFNIIPSSTGAAK	1433.75	2;3	0.00012997	117.27
				AASFNIIPSSTGAAKAVGK	1788.97	2	0.00040488	101.43
				AATYDQIK	908.46	2	0.053054	68.787
				AATYDQIKAAIKEESEGK	1950.99	3	0.0015898	112.3
				AGIALNDNFVK	1160.62	2	0.00063197	143.37
				DANTLLFGDKPVTVFANR	1977.03	2;3	2.71e-34	202.32
				DAPMFVVGVNEHEYKPELNIISNASCTTNCLAPLAK	4001.93	4	0.040492	26.062
				GGRAASFNIIPSSTGAAK	1703.9	3	0.011353	50.787
				GILGYTEDDVVSTDFIGDNR	2185.02	2;3	2.25e-105	315.32
				GILGYTEDDVVSTDFIGDNRSSIFDAK	2933.39	3;4	3.18e-12	86.832
				GKIKIGINGFGR	1258.75	3	0.015182	72.531
				IGINGFGR	832.456	2	0.00015499	138.48
				LKGILGYTEDDVVSTDFIGDNR	2426.2	3	1.96e-09	107.09
				LTGMAFRVPTVDVSVVDLTVR	2274.24	3	4.87e-16	136.46
				LTGMAFRVPTVDVSVVDLTVRLEK	2644.46	3;4	1.63e-13	116.74
				NPEEIPWGQTGADIVVESTGVFTDKDK	2931.41	3	3.42e-08	75.177
				SSIFDAK	766.386	2	0.00083114	132.09
				SSIFDAKAGIALNDNFVK	1908.99	2;3	3.14e-16	182.37
				VPTVDVSVVDLTVR	1497.84	2;3	7.19e-07	134.13
				VPTVDVSVVDLTVRLEK	1868.06	2;3	8.4e-08	153.7
				VVDLIVHVAK	1091.67	2;3	0.00019585	160.88
				VVDLIVHVAKSL	1291.79	2	0.0031537	118.28
