# Supplementary material for: Sulfate is transported at significant rates through the symbiosome membrane and is crucial for nitrogenase biosynthesis
Source: Plant Cell Environ. 2019 Jan 28;42(4):1180–9. doi: 10.1111/pce.13481 (PMC6446814; doi:10.1111/pce.13481)
Supplement: Supplementary file 2 — Table S1a. MaxQuant information on protein and peptide identification used in Figure 3 and Figures S2 and S3. Table S1b. MaxQuant information of protein Label‐Free Quantification (LFQ intensities) used in Figures S2 and S3. rep, biological replicate; ND, not determined. Table S2a. Data matrix of RIA value calculations, extracted from the MS analyses of the bacteroid protein fraction at time point (TP) 0 hr and TP 96 hr of 34S‐labelled nodules shown in Figure 3a. Table S2b. Data matrix of RIA value calculations, extracted from the MS analyses of the plant protein fraction at time points 0 hr and 96 hr of 34S‐labelled nodules shown in Figure 3b. Table S3. Primers used for quantitative reverse‐transcription PCR. Table S4a. Data matrix of ROI of NanoSIMS analysis of wt nodules, control plants. Table S4b. Data matrix of ROI of NanoSIMS analysis of wt nodules, 96 hr 34S‐labelled plants. Table S4c. Data matrix of ROI of NanoSIMS analysis of sst1 nodules, control plants. Table S4d. Data matrix of ROI of NanoSIMS analysis of sst1 nodules, 96 hr 34S‐labelled plants. [file PCE-42-1180-s002.zip › Table S1b.xlsx]

## Sheet: ST1b_LFQs
Table S1b. MaxQuant information of protein Label Free Quantification (LFQ intensities) used in Figures S2 and S3. sst1-1 = mutant; wt = wild-type; rep = biological replicate; ND = not determined.
			LFQ intensities
Accession Uniprot	Gene	Annotation	sst1-1_rep1	sst1-1_rep2	sst1-1_rep3	sst1-1_rep4	sst1-1_rep5	sst1-1_rep6	sst1-1_rep7	sst1-1_rep8	sst1-1_rep9	sst1-1_rep10	sst1-1_rep11	sst1-1_rep12	sst1-1_rep13	sst1-1_rep14	sst1-1_rep15	sst1-1_rep16	sst1-1_rep17	sst1-1_rep18	sst1-1_rep19	sst1-1_rep20	sst1-1_rep21	sst1-1_rep22	sst1-1_rep23	sst1-1_rep24	sst1-1_rep25	sst1-1_rep26	sst1-1_rep27	wt_rep1	wt_rep2	wt_rep3	wt_rep4	wt_rep5	wt_rep6	wt_rep7	wt_rep8	wt_rep9	wt_rep10	wt_rep11	wt_rep12	wt_rep13	wt_rep14	wt_rep15	wt_rep16	wt_rep17	wt_rep18	wt_rep19	wt_rep20
Q98AP6	mlr5906	nitrogenase molybdenum-iron protein alpha chain; NifD	837160	845960	756730	1493700	416580	241980	ND	1624000	1668400	2187200	2188000	1848500	1088300	264560	708750	190070	689790	507050	878270	520300	591970	592760	685570	1146800	1283100	947900	768260	5910600	1130700	1580700	6194100	5564000	4823600	4499700	3954000	3608600	6262400	5139800	6630300	2154700	2091400	2006500	5282500	5752300	5291100	6163200	4909900
Q98AP5	mlr5907	nitrogenase molybdenum-iron protein beta chain; NifK	804750	502170	1048800	1255600	ND	ND	ND	1839900	1654500	4430200	3612500	2806000	646230	602040	502900	624540	259580	1280700	1115000	114580	1306100	1154100	1324900	2303800	2388300	2072300	1082300	8995000	2145700	1670400	12095000	9807000	8122200	7286100	5930900	6100700	9988300	8761800	11628000	3517400	4240400	1644400	7595300	10136000	7174000	9000300	7020000
Q98AP7	mlr5905	nitrogenase iron protein; NifH	1435700	1528300	2456400	2699300	882290	517630	485090	10918000	11883000	13906000	13931000	5396900	2748400	1713900	1588000	2158100	2897000	5768800	3314000	1801400	5741400	5392100	5747800	5204100	5454100	5979200	3886400	16157000	6377200	10962000	11545000	16266000	13653000	14023000	7422100	10069000	13916000	13095000	15987000	16141000	12793000	13906000	13684000	15768000	14281000	13730000	13767000
Q98K26	mlr1666	sulfate binding protein of ABC transporter	150300	177600	545250	633260	ND	ND	ND	1266100	1243800	285900	294540	791290	ND	ND	ND	ND	178850	788610	265490	ND	823100	890470	882170	194320	275800	649530	1277700	546340	ND	ND	827090	705290	413730	466250	595370	637370	588400	696970	565090	358970	604670	432360	527830	475400	425560	642540	483780
Q98K20	mlr1672	sulfate-binding protein of ABC transporter	ND	ND	118720	81169	ND	ND	ND	284760	281850	36304	ND	200960	ND	ND	ND	ND	147550	119630	98131	ND	96879	108090	122140	ND	ND	139150	202140	73039	ND	ND	63462	62569	ND	ND	ND	121130	51219	44976	93681	ND	ND	ND	ND	91435	108990	105850	102460
