# Supplementary material for: Sulfate is transported at significant rates through the symbiosome membrane and is crucial for nitrogenase biosynthesis
Source: Plant Cell Environ. 2019 Jan 28;42(4):1180–9. doi: 10.1111/pce.13481 (PMC6446814; doi:10.1111/pce.13481)
Supplement: Supplementary file 2 — Table S1a. MaxQuant information on protein and peptide identification used in Figure 3 and Figures S2 and S3. Table S1b. MaxQuant information of protein Label‐Free Quantification (LFQ intensities) used in Figures S2 and S3. rep, biological replicate; ND, not determined. Table S2a. Data matrix of RIA value calculations, extracted from the MS analyses of the bacteroid protein fraction at time point (TP) 0 hr and TP 96 hr of 34S‐labelled nodules shown in Figure 3a. Table S2b. Data matrix of RIA value calculations, extracted from the MS analyses of the plant protein fraction at time points 0 hr and 96 hr of 34S‐labelled nodules shown in Figure 3b. Table S3. Primers used for quantitative reverse‐transcription PCR. Table S4a. Data matrix of ROI of NanoSIMS analysis of wt nodules, control plants. Table S4b. Data matrix of ROI of NanoSIMS analysis of wt nodules, 96 hr 34S‐labelled plants. Table S4c. Data matrix of ROI of NanoSIMS analysis of sst1 nodules, control plants. Table S4d. Data matrix of ROI of NanoSIMS analysis of sst1 nodules, 96 hr 34S‐labelled plants. [file PCE-42-1180-s002.zip › Table S2a.xlsx]

## Sheet: Tabelle1
Table S2a. Data matrix of RIA value calculations, extracted from the mass spectrometry analyses of the bacteroid protein fraction at time point (TP) 0 hr and TP 96h of 34S-labelled L. japonicus nodules shown in Figure 3a.
					Intensity
					WT						SST1
Protein name	Protein accession	Peptide sequence	Peptide mass	Isotope pattern	TP 0_rep1	TP 0_rep2	TP 0_rep3	TP 96h_rep1	TP 96h_rep2	TP 96h_rep3	TP 0_rep1	TP 0_rep2	TP 0_rep3	TP 0_rep4	TP 96h_rep1	TP 96h_rep2	TP 96h_rep3	TP 96h_rep4
MoFe protein beta chain (NifK)	tr|Q98AP5|Q98AP5_RHILO	ACQPLGAVFAAAGFER	832.914	unlabeled	3980000	52700	3280000	1830000	3010000	3010000	6370	6450	14000	9490	625000	468000	238000	210000
			833.416	15N/13C	3640000	43900	2930000	1600000	2910000	2810000	5390	5770	12800	10500	552000	393000	237000	161000
			833.912	labeled mass (34S)	1930000	20800	1540000	1040000	1690000	1660000	2430	2970	6060	4770	266000	185000	119000	86400
				RIA 34S	0.326565	0.282993	0.319502	0.362369	0.359574	0.35546	0.276136	0.315287	0.302094	0.334502	0.298541	0.283308	0.333333	0.291498
MoFe protein beta chain (NifK)	tr|Q98AP5|Q98AP5_RHILO	LNFECPHPDQIVTDQR	984.965	unlabeled	22800	ND	21200	16100	31000	31900	ND	ND	ND	ND	ND	ND	ND	ND
			985.467	15N/13C	13300	ND	16400	21300	36700	40800	ND	ND	ND	ND	ND	ND	ND	ND
			985.963	labeled mass (34S)	12200	ND	8310	14300	21400	24200	ND	ND	ND	ND	ND	ND	ND	ND
				RIA 34S	0.348571	ND	0.281599	0.470395	0.408397	0.431373	ND	ND	ND	ND	ND	ND	ND	ND
MoFe protein beta chain (NifK)	tr|Q98AP5|Q98AP5_RHILO	LNFECPHPDQIVTDQRELTK	814.069	unlabeled	66000	ND	70000	49400	100000	67300	ND	ND	ND	ND	ND	ND	ND	ND
			814.403	15N/13C	71700	ND	86300	57800	99300	110000	ND	ND	ND	ND	ND	ND	ND	ND
			814.734	labeled mass (34S)	54000	ND	53700	70300	120000	69700	ND	ND	ND	ND	ND	ND	ND	ND
				RIA 34S	0.45	ND	0.434115	0.587302	0.545455	0.508759	ND	ND	ND	ND	ND	ND	ND	ND
MoFe protein beta chain (NifK)	tr|Q98AP5|Q98AP5_RHILO	LVDAMADSQSWLHGK	829.404	unlabeled	289000	85500	236000	137000	230000	290000	ND	ND	ND	ND	ND	ND	ND	ND
			829.905	15N/13C	231000	65500	180000	111000	217000	253000	ND	ND	ND	ND	ND	ND	ND	ND
			830.402	labeled mass (34S)	130000	34600	81800	81000	120000	125000	ND	ND	ND	ND	ND	ND	ND	ND
				RIA 34S	0.310263	0.288093	0.257395	0.37156	0.342857	0.301205	ND	ND	ND	ND	ND	ND	ND	ND
MoFe protein beta chain (NifK)	tr|Q98AP5|Q98AP5_RHILO	NMVDGLANTYKLYDPK	921.459	unlabeled	133000	270000	82900	70400	80500	84800	ND	ND	ND	ND	ND	ND	ND	ND
			921.96	15N/13C	145000	265000	65500	59400	82800	77900	ND	ND	ND	ND	ND	ND	ND	ND
			922.457	labeled mass (34S)	74500	127000	39900	52400	69100	56800	ND	ND	ND	ND	ND	ND	ND	ND
				RIA 34S	0.359036	0.319899	0.324919	0.42671	0.461898	0.40113	ND	ND	ND	ND	ND	ND	ND	ND
MoFe protein beta chain (NifK)	tr|Q98AP5|Q98AP5_RHILO	NMVDGLANTYKLYDPK	614.642	unlabeled	197000	6180	119000	72800	153000	147000	ND	ND	ND	ND	ND	ND	ND	ND
			614.976	15N/13C	238000	5670	134000	67000	172000	144000	ND	ND	ND	ND	ND	ND	ND	ND
			615.307	labeled mass (34S)	72500	2240	60900	36800	112000	128000	ND	ND	ND	ND	ND	ND	ND	ND
				RIA 34S	0.269017	0.266033	0.338521	0.335766	0.422642	0.465455	ND	ND	ND	ND	ND	ND	ND	ND
MoFe protein beta chain (NifK)	tr|Q98AP5|Q98AP5_RHILO	SQAAGTINIIPGFDGFCVGNNR	1154.56	unlabeled	1550000	38400	1310000	835000	1790000	1270000	3360	3130	9240	4540	182000	164000	37700	48500
			1155.06	15N/13C	1980000	47400	1550000	1040000	2150000	1520000	3830	3930	11300	5730	209000	203000	47200	45800
			1155.56	labeled mass (34S)	1220000	32900	934000	795000	1570000	1090000	2780	2550	6990	4250	144000	136000	36700	33200
				RIA 34S	0.440433	0.461431	0.416221	0.48773	0.467262	0.461864	0.452769	0.448944	0.430684	0.483504	0.441718	0.453333	0.49328	0.406365
MoFe protein beta chain (NifK)	tr|Q98AP5|Q98AP5_RHILO	SQAAGTINIIPGFDGFCVGNNR	770.043	unlabeled	1600000	62400	1560000	640000	1320000	1590000	9770	5450	5040	5300	274000	136000	155000	62800
			770.377	15N/13C	1940000	64800	1840000	760000	1600000	2040000	7780	10900	7440	7410	318000	167000	185000	72300
			770.708	labeled mass (34S)	1320000	48900	1300000	638000	1240000	1500000	8400	4060	5220	4700	245000	117000	131000	55400
				RIA 34S	0.452055	0.439353	0.454545	0.499218	0.484375	0.485437	0.4623	0.426919	0.508772	0.47	0.472062	0.462451	0.458042	0.468697
MoFe protein alpha chain (NifD)	tr|Q98AP6|Q98AP6_RHILO	DMDLAINNPVWGLYR	896.938	unlabeled	160000	13700	135000	119000	177000	122000	4900	1470	11700	8810	19400	14400	37400	107000
			897.44	15N/13C	145000	12200	134000	146000	208000	137000	2460	1070	9750	8370	17100	13600	34100	70400
			897.936	labeled mass (34S)	81300	6780	68200	81700	102000	92600	2370	736	5330	3870	9780	7690	17600	50600
				RIA 34S	0.336925	0.331055	0.33563	0.407075	0.365591	0.4315	0.325997	0.333636	0.312977	0.305205	0.335161	0.348121	0.32	0.321066
MoFe protein alpha chain (NifD)	tr|Q98AP6|Q98AP6_RHILO	HVITAYEDLAMVIVGTGYEFAHNDDYQR	1076.51	unlabeled	230000	ND	85100	116000	121000	199000	ND	ND	ND	ND	ND	ND	ND	ND
			1076.84	15N/13C	380000	ND	123000	208000	218000	332000	ND	ND	ND	ND	ND	ND	ND	ND
			1077.17	labeled mass (34S)	318000	ND	113000	214000	248000	334000	ND	ND	ND	ND	ND	ND	ND	ND
				RIA 34S	0.580292	ND	0.570419	0.648485	0.672087	0.626642	ND	ND	ND	ND	ND	ND	ND	ND
MoFe protein alpha chain (NifD)	tr|Q98AP6|Q98AP6_RHILO	YGIAWMEYNFFGPSQIEASLR	827.063	unlabeled	91400	ND	69400	82600	128000	138000	ND	ND	ND	ND	ND	ND	ND	ND
			827.398	15N/13C	123000	ND	79700	120000	157000	183000	ND	ND	ND	ND	ND	ND	ND	ND
			827.728	labeled mass (34S)	79900	ND	50800	97700	136000	161000	ND	ND	ND	ND	ND	ND	ND	ND
				RIA 34S	0.466433	ND	0.422629	0.541875	0.515152	0.538462	ND	ND	ND	ND	ND	ND	ND	ND
MoFe protein alpha chain (NifD)	tr|Q98AP6|Q98AP6_RHILO	YGIAWMEYNFFGPSQIEASLR	1240.09	unlabeled	56700	2610	45000	18700	80000	85000	ND	ND	ND	ND	ND	ND	ND	ND
			1240.59	15N/13C	63400	3160	49200	25500	111000	125000	ND	ND	ND	ND	ND	ND	ND	ND
			1241.09	labeled mass (34S)	46700	1790	37800	25000	90300	117000	ND	ND	ND	ND	ND	ND	ND	ND
				RIA 34S	0.451644	0.406818	0.456522	0.572082	0.530241	0.579208	ND	ND	ND	ND	ND	ND	ND	ND
Fe iron protein (NifH)	sp|Q98AP7|NIFH_RHILO	MTVIQYAPDSK	626.816	unlabeled	576000	164000	471000	548000	858000	622000	5360	4610	14600	14400	276000	184000	289000	200000
			627.316	15N/13C	348000	104000	248000	337000	545000	420000	3260	2310	11300	11300	176000	115000	172000	133000
			627.814	labeled mass (34S)	123000	33700	97700	154000	217000	161000	1300	1160	2950	2670	54500	50900	69400	41000
				RIA 34S	0.175966	0.17046	0.171795	0.219373	0.20186	0.205619	0.195195	0.20104	0.168091	0.156415	0.164902	0.216688	0.193638	0.170124
Fe iron protein (NifH)	sp|Q98AP7|NIFH_RHILO	MTVIQYAPDSKQAGEYR	652.988	unlabeled	1670000	94100	1160000	1260000	1300000	1900000	6950	10500	58800	49700	681000	375000	400000	359000
			653.321	15N/13C	1640000	86100	1140000	1390000	1270000	1930000	7310	93300	57900	47700	692000	363000	409000	360000
			653.653	labeled mass (34S)	1010000	49100	738000	1020000	961000	1350000	4150	5920	40900	36800	449000	200000	247000	204000
				RIA 34S	0.376866	0.342877	0.38883	0.447368	0.425033	0.415385	0.373874	0.360536	0.410231	0.425434	0.397345	0.347826	0.381762	0.362345
Fe iron protein (NifH)	sp|Q98AP7|NIFH_RHILO	TDEQMLAELQAK	688.84	unlabeled	190000	31200	110000	127000	209000	195000	11200	21200	29200	17600	78400	60900	62800	53200
			689.34	15N/13C	105000	19800	87600	102000	136000	128000	5920	13100	22000	12400	32900	37300	48600	39100
			689.838	labeled mass (34S)	47600	8400	29800	49300	64400	56500	3360	7210	7040	4250	19300	17100	20800	16200
				RIA 34S	0.200337	0.212121	0.213162	0.279637	0.235552	0.224652	0.230769	0.253784	0.19426	0.194508	0.197544	0.219231	0.248804	0.233429
					Biological replicates:	WT	wild type
Mass shift by heavy isotope replacement						SST1	sst1 mutant
	isotopic mass (u)					TP0	ne 34S labelling, control
32S	31.9721					TP 96h	96 gours of 34S labelling
34S	33.9679		Mass shift (34S/32S):	1.9958
						unlabeled	light” monoisotopic peak without a heavy isotope substitution
12C	12					15N/13C	peak of naturally occurring replacement of 1 carbon or nitrogen by its 1 Da heavier isotope
13C	13.0034		Mass shift (13C/12C):	1.00335		labeled mass (34S)	heavy 34S peak, with one 32S to 34S replacement (in one cysteine or one methionine)
						RIA 34S	ratio of heavy 34S peak intensity to the sum of 32S and 34S intensity
						RIA	relative isotope abundance
						ND	not determined
