# Supplementary material for: Sulfate is transported at significant rates through the symbiosome membrane and is crucial for nitrogenase biosynthesis
Source: Plant Cell Environ. 2019 Jan 28;42(4):1180–9. doi: 10.1111/pce.13481 (PMC6446814; doi:10.1111/pce.13481)
Supplement: Supplementary file 2 — Table S1a. MaxQuant information on protein and peptide identification used in Figure 3 and Figures S2 and S3. Table S1b. MaxQuant information of protein Label‐Free Quantification (LFQ intensities) used in Figures S2 and S3. rep, biological replicate; ND, not determined. Table S2a. Data matrix of RIA value calculations, extracted from the MS analyses of the bacteroid protein fraction at time point (TP) 0 hr and TP 96 hr of 34S‐labelled nodules shown in Figure 3a. Table S2b. Data matrix of RIA value calculations, extracted from the MS analyses of the plant protein fraction at time points 0 hr and 96 hr of 34S‐labelled nodules shown in Figure 3b. Table S3. Primers used for quantitative reverse‐transcription PCR. Table S4a. Data matrix of ROI of NanoSIMS analysis of wt nodules, control plants. Table S4b. Data matrix of ROI of NanoSIMS analysis of wt nodules, 96 hr 34S‐labelled plants. Table S4c. Data matrix of ROI of NanoSIMS analysis of sst1 nodules, control plants. Table S4d. Data matrix of ROI of NanoSIMS analysis of sst1 nodules, 96 hr 34S‐labelled plants. [file PCE-42-1180-s002.zip › Table S2b .xlsx]

## Sheet: ST2a_RIAS bacteroid proteins
Supplemental Table 2a: Data matrix of RIA value calculations, extracted from the mass specrometry analyses of the bacteroid protein fraction at time point (TP) 0 and TP 96h of 34S-labelled L. japonicus nodules shown in Figure 3a.
					Intensity
					WT						SST1
Protein name	Protein accession	Peptide sequence	Peptide mass	Isotope pattern	TP 0_rep1	TP 0_rep2	TP 0_rep3	TP 96h_rep1	TP 96h_rep2	TP 96h_rep3	TP 0_rep1	TP 0_rep2	TP 0_rep3	TP 0_rep4	TP 96h_rep1	TP 96h_rep2	TP 96h_rep3	TP 96h_rep4
MoFe protein beta chain (NifK)	tr|Q98AP5|Q98AP5_RHILO	ACQPLGAVFAAAGFER	832.914	unlabeled	3980000	52700	3280000	1830000	3010000	3010000	6370	6450	14000	9490	625000	468000	238000	210000
			833.416	15N/13C	3640000	43900	2930000	1600000	2910000	2810000	5390	5770	12800	10500	552000	393000	237000	161000
			833.912	labeled mass (34S)	1930000	20800	1540000	1040000	1690000	1660000	2430	2970	6060	4770	266000	185000	119000	86400
				RIA 34S	0.326565	0.282993	0.319502	0.362369	0.359574	0.35546	0.276136	0.315287	0.302094	0.334502	0.298541	0.283308	0.333333	0.291498
MoFe protein beta chain (NifK)	tr|Q98AP5|Q98AP5_RHILO	LNFECPHPDQIVTDQR	984.965	unlabeled	22800	ND	21200	16100	31000	31900	ND	ND	ND	ND	ND	ND	ND	ND
			985.467	15N/13C	13300	ND	16400	21300	36700	40800	ND	ND	ND	ND	ND	ND	ND	ND
			985.963	labeled mass (34S)	12200	ND	8310	14300	21400	24200	ND	ND	ND	ND	ND	ND	ND	ND
				RIA 34S	0.348571	ND	0.281599	0.470395	0.408397	0.431373	ND	ND	ND	ND	ND	ND	ND	ND
MoFe protein beta chain (NifK)	tr|Q98AP5|Q98AP5_RHILO	LNFECPHPDQIVTDQRELTK	814.069	unlabeled	66000	ND	70000	49400	100000	67300	ND	ND	ND	ND	ND	ND	ND	ND
			814.403	15N/13C	71700	ND	86300	57800	99300	110000	ND	ND	ND	ND	ND	ND	ND	ND
			814.734	labeled mass (34S)	54000	ND	53700	70300	120000	69700	ND	ND	ND	ND	ND	ND	ND	ND
				RIA 34S	0.45	ND	0.434115	0.587302	0.545455	0.508759	ND	ND	ND	ND	ND	ND	ND	ND
MoFe protein beta chain (NifK)	tr|Q98AP5|Q98AP5_RHILO	LVDAMADSQSWLHGK	829.404	unlabeled	289000	85500	236000	137000	230000	290000	ND	ND	ND	ND	ND	ND	ND	ND
			829.905	15N/13C	231000	65500	180000	111000	217000	253000	ND	ND	ND	ND	ND	ND	ND	ND
			830.402	labeled mass (34S)	130000	34600	81800	81000	120000	125000	ND	ND	ND	ND	ND	ND	ND	ND
				RIA 34S	0.310263	0.288093	0.257395	0.37156	0.342857	0.301205	ND	ND	ND	ND	ND	ND	ND	ND
MoFe protein beta chain (NifK)	tr|Q98AP5|Q98AP5_RHILO	NMVDGLANTYKLYDPK	921.459	unlabeled	133000	270000	82900	70400	80500	84800	ND	ND	ND	ND	ND	ND	ND	ND
			921.96	15N/13C	145000	265000	65500	59400	82800	77900	ND	ND	ND	ND	ND	ND	ND	ND
			922.457	labeled mass (34S)	74500	127000	39900	52400	69100	56800	ND	ND	ND	ND	ND	ND	ND	ND
				RIA 34S	0.359036	0.319899	0.324919	0.42671	0.461898	0.40113	ND	ND	ND	ND	ND	ND	ND	ND
MoFe protein beta chain (NifK)	tr|Q98AP5|Q98AP5_RHILO	NMVDGLANTYKLYDPK	614.642	unlabeled	197000	6180	119000	72800	153000	147000	ND	ND	ND	ND	ND	ND	ND	ND
			614.976	15N/13C	238000	5670	134000	67000	172000	144000	ND	ND	ND	ND	ND	ND	ND	ND
			615.307	labeled mass (34S)	72500	2240	60900	36800	112000	128000	ND	ND	ND	ND	ND	ND	ND	ND
				RIA 34S	0.269017	0.266033	0.338521	0.335766	0.422642	0.465455	ND	ND	ND	ND	ND	ND	ND	ND
MoFe protein beta chain (NifK)	tr|Q98AP5|Q98AP5_RHILO	SQAAGTINIIPGFDGFCVGNNR	1154.56	unlabeled	1550000	38400	1310000	835000	1790000	1270000	3360	3130	9240	4540	182000	164000	37700	48500
			1155.06	15N/13C	1980000	47400	1550000	1040000	2150000	1520000	3830	3930	11300	5730	209000	203000	47200	45800
			1155.56	labeled mass (34S)	1220000	32900	934000	795000	1570000	1090000	2780	2550	6990	4250	144000	136000	36700	33200
				RIA 34S	0.440433	0.461431	0.416221	0.48773	0.467262	0.461864	0.452769	0.448944	0.430684	0.483504	0.441718	0.453333	0.49328	0.406365
MoFe protein beta chain (NifK)	tr|Q98AP5|Q98AP5_RHILO	SQAAGTINIIPGFDGFCVGNNR	770.043	unlabeled	1600000	62400	1560000	640000	1320000	1590000	9770	5450	5040	5300	274000	136000	155000	62800
			770.377	15N/13C	1940000	64800	1840000	760000	1600000	2040000	7780	10900	7440	7410	318000	167000	185000	72300
			770.708	labeled mass (34S)	1320000	48900	1300000	638000	1240000	1500000	8400	4060	5220	4700	245000	117000	131000	55400
				RIA 34S	0.452055	0.439353	0.454545	0.499218	0.484375	0.485437	0.4623	0.426919	0.508772	0.47	0.472062	0.462451	0.458042	0.468697
MoFe protein alpha chain (NifD)	tr|Q98AP6|Q98AP6_RHILO	DMDLAINNPVWGLYR	896.938	unlabeled	160000	13700	135000	119000	177000	122000	4900	1470	11700	8810	19400	14400	37400	107000
			897.44	15N/13C	145000	12200	134000	146000	208000	137000	2460	1070	9750	8370	17100	13600	34100	70400
			897.936	labeled mass (34S)	81300	6780	68200	81700	102000	92600	2370	736	5330	3870	9780	7690	17600	50600
				RIA 34S	0.336925	0.331055	0.33563	0.407075	0.365591	0.4315	0.325997	0.333636	0.312977	0.305205	0.335161	0.348121	0.32	0.321066
MoFe protein alpha chain (NifD)	tr|Q98AP6|Q98AP6_RHILO	HVITAYEDLAMVIVGTGYEFAHNDDYQR	1076.51	unlabeled	230000	ND	85100	116000	121000	199000	ND	ND	ND	ND	ND	ND	ND	ND
			1076.84	15N/13C	380000	ND	123000	208000	218000	332000	ND	ND	ND	ND	ND	ND	ND	ND
			1077.17	labeled mass (34S)	318000	ND	113000	214000	248000	334000	ND	ND	ND	ND	ND	ND	ND	ND
				RIA 34S	0.580292	ND	0.570419	0.648485	0.672087	0.626642	ND	ND	ND	ND	ND	ND	ND	ND
MoFe protein alpha chain (NifD)	tr|Q98AP6|Q98AP6_RHILO	YGIAWMEYNFFGPSQIEASLR	827.063	unlabeled	91400	ND	69400	82600	128000	138000	ND	ND	ND	ND	ND	ND	ND	ND
			827.398	15N/13C	123000	ND	79700	120000	157000	183000	ND	ND	ND	ND	ND	ND	ND	ND
			827.728	labeled mass (34S)	79900	ND	50800	97700	136000	161000	ND	ND	ND	ND	ND	ND	ND	ND
				RIA 34S	0.466433	ND	0.422629	0.541875	0.515152	0.538462	ND	ND	ND	ND	ND	ND	ND	ND
MoFe protein alpha chain (NifD)	tr|Q98AP6|Q98AP6_RHILO	YGIAWMEYNFFGPSQIEASLR	1240.09	unlabeled	56700	2610	45000	18700	80000	85000	ND	ND	ND	ND	ND	ND	ND	ND
			1240.59	15N/13C	63400	3160	49200	25500	111000	125000	ND	ND	ND	ND	ND	ND	ND	ND
			1241.09	labeled mass (34S)	46700	1790	37800	25000	90300	117000	ND	ND	ND	ND	ND	ND	ND	ND
				RIA 34S	0.451644	0.406818	0.456522	0.572082	0.530241	0.579208	ND	ND	ND	ND	ND	ND	ND	ND
Fe iron protein (NifH)	sp|Q98AP7|NIFH_RHILO	MTVIQYAPDSK	626.816	unlabeled	576000	164000	471000	548000	858000	622000	5360	4610	14600	14400	276000	184000	289000	200000
			627.316	15N/13C	348000	104000	248000	337000	545000	420000	3260	2310	11300	11300	176000	115000	172000	133000
			627.814	labeled mass (34S)	123000	33700	97700	154000	217000	161000	1300	1160	2950	2670	54500	50900	69400	41000
				RIA 34S	0.175966	0.17046	0.171795	0.219373	0.20186	0.205619	0.195195	0.20104	0.168091	0.156415	0.164902	0.216688	0.193638	0.170124
Fe iron protein (NifH)	sp|Q98AP7|NIFH_RHILO	MTVIQYAPDSKQAGEYR	652.988	unlabeled	1670000	94100	1160000	1260000	1300000	1900000	6950	10500	58800	49700	681000	375000	400000	359000
			653.321	15N/13C	1640000	86100	1140000	1390000	1270000	1930000	7310	93300	57900	47700	692000	363000	409000	360000
			653.653	labeled mass (34S)	1010000	49100	738000	1020000	961000	1350000	4150	5920	40900	36800	449000	200000	247000	204000
				RIA 34S	0.376866	0.342877	0.38883	0.447368	0.425033	0.415385	0.373874	0.360536	0.410231	0.425434	0.397345	0.347826	0.381762	0.362345
Fe iron protein (NifH)	sp|Q98AP7|NIFH_RHILO	TDEQMLAELQAK	688.84	unlabeled	190000	31200	110000	127000	209000	195000	11200	21200	29200	17600	78400	60900	62800	53200
			689.34	15N/13C	105000	19800	87600	102000	136000	128000	5920	13100	22000	12400	32900	37300	48600	39100
			689.838	labeled mass (34S)	47600	8400	29800	49300	64400	56500	3360	7210	7040	4250	19300	17100	20800	16200
				RIA 34S	0.200337	0.212121	0.213162	0.279637	0.235552	0.224652	0.230769	0.253784	0.19426	0.194508	0.197544	0.219231	0.248804	0.233429
					Biological replicates:	WT	wild type
Mass shift by heavy isotope replacement						SST1	sst1 mutant
	isotopic mass (u)					TP0	ne 34S labelling, control
32S	31.9721					TP 96h	96 gours of 34S labelling
34S	33.9679		Mass shift (34S/32S):	1.9958
						unlabeled	light” monoisotopic peak without a heavy isotope substitution
12C	12					15N/13C	peak of naturally occurring replacement of 1 carbon or nitrogen by its 1 Da heavier isotope
13C	13.0034		Mass shift (13C/12C):	1.00335		labeled mass (34S)	heavy 34S peak, with one 32S to 34S replacement (in one cysteine or one methionine)
						RIA 34S	ratio of heavy 34S peak intensity to the sum of 32S and 34S intensity
						RIA	relative isotope abundance
						ND	not determined

## Sheet: Table S2b
Table S2b. Data matrix of RIA value calculations, extracted from the mass spectrometry analyses of the plant protein fraction at time point (TP) 0 hr and TP 96 hr of 34S-labelled L. japonicus nodules shown in Figure 3b.
					Intensity
					WT							SST1
Protein name	Protein accession	Peptide sequence	Peptide mass	Isotope pattern	TP 0_rep1	TP 0_rep2	TP 0_rep3	TP 0_rep4	TP 96h_rep1	TP 96h_rep2	TP 96h_rep3	TP 0_rep1	TP 0_rep2	TP 0_rep3	TP 96h_rep1	TP 96h_rep2	TP 96h_rep3	TP 96h_rep4
Glyceraldehyde-3-phosphate dehydrogenase	tr|I3SYQ7|I3SYQ7_LOTJA	FGIVEGLMTTVHSITATQK	678.363	unlabeled	254000	237000	258000	145000	825000	439000	940000	ND	ND	ND	ND	ND	ND	ND
			678.693	15N/13C	271000	217000	292000	152000	888000	525000	889000	ND	ND	ND	ND	ND	ND	ND
			679.023	labeled mass (34S)	138000	138000	142000	82700	612000	369000	677000	ND	ND	ND	ND	ND	ND	ND
				RIA 34S	0.352041	0.368	0.355	0.363197	0.425887	0.456683	0.418677	ND	ND	ND	ND	ND	ND	ND
Glyceraldehyde-3-phosphate dehydrogenase	tr|I3SYQ7|I3SYQ7_LOTJA	AGIALNDNFVKLVSWYDNEMGYSTR	960.46	unlabeled	27200	48000	20800	34600	26800	41700	4950	12000	10900	ND	18700	12700	9350	5530
			960.795	15N/13C	50900	64400	24400	46000	40800	93800	14000	25200	16900	ND	25500	23100	18700	12000
			961.126	labeled mass (34S)	42500	56300	19200	38500	37800	73900	9300	17800	15000	ND	43600	23600	19300	10700
				RIA 34S	0.609756	0.539789	0.48	0.526676	0.585139	0.639273	0.652632	0.597315	0.579151	ND	0.699839	0.650138	0.673647	0.659273
Glyceraldehyde-3-phosphate dehydrogenase	tr|I3SYQ7|I3SYQ7_LOTJA	FGIVEGLMTTVHSITATQK	1017.04	unlabeled	72500	134000	64000	80300	201000	129000	253000	6680	60300	ND	55800	89300	92600	70000
			1017.54	15N/13C	71400	99100	65000	68700	253000	132000	278000	5150	54800	ND	60600	96400	95900	86300
			1018.04	labeled mass (34S)	34500	50400	43800	44700	145000	86200	198000	2930	36200	ND	38400	68600	85100	53000
				RIA 34S	0.32243	0.273319	0.406308	0.3576	0.419075	0.400558	0.439024	0.304891	0.37513	ND	0.407643	0.434452	0.478897	0.430894
Glyceraldehyde-3-phosphate dehydrogenase	tr|I3SYQ7|I3SYQ7_LOTJA	LTGMAFRVPTVDVSVVDLTVR	759.087	unlabeled	56900	ND	57900	106000	218000	104000	264000	8750	21200	ND	82100	105000	70600	19600
			759.422	15N/13C	55600	ND	45800	112000	255000	122000	354000	9530	20000	ND	86300	137000	86900	23400
			759.753	labeled mass (34S)	34500	ND	41600	54000	220000	91600	236000	6500	12500	ND	52900	103000	73200	16500
				RIA 34S	0.377462	ND	0.41809	0.3375	0.502283	0.468303	0.472	0.42623	0.37092	ND	0.391852	0.495192	0.50904	0.457064
Asparagine synthase	sp|P49093|ASNS2_LOTJA	LHSFCVGLEGAPDLK	548.28	unlabeled	703000	758000	1330000	1700000	1800000	1400000	1830000	154000	150000	11100	566000	683000	249000	178000
			548.615	15N/13C	553000	577000	1180000	1340000	1610000	1370000	1650000	141000	136000	9720	493000	631000	222000	191000
			548.945	labeled mass (34S)	279000	307000	544000	689000	1350000	733000	1140000	65800	60900	4660	265000	342000	129000	87000
				RIA 34S	0.284114	0.288263	0.290288	0.288405	0.428571	0.343647	0.383838	0.299363	0.288762	0.295685	0.318893	0.333659	0.34127	0.328302
Asparagine synthase	sp|P49093|ASNS2_LOTJA	LHSFCVGLEGAPDLKAAR	647.672	unlabeled	285000	179000	326000	368000	195000	135000	75400	21600	65700	ND	63100	86100	75600	14300
			648.006	15N/13C	273000	185000	316000	350000	186000	191000	78700	19700	70900	ND	88100	85500	69300	15400
			648.337	labeled mass (34S)	171000	77800	171000	207000	146000	99600	54300	11300	35200	ND	49700	47800	62000	9550
				RIA 34S	0.375	0.30296	0.344064	0.36	0.428152	0.424552	0.418658	0.343465	0.34886	ND	0.440603	0.356983	0.450581	0.400419
Asparagine synthase	sp|P49093|ASNS2_LOTJA	LMTDVPFGVLLSGGLDSSLVASVTAR	869.135	unlabeled	130000	88200	155000	179000	134000	116000	105000	17000	27800	4990	35400	38000	23400	26100
			869.469	15N/13C	191000	132000	210000	237000	188000	173000	131000	21400	38300	6310	49000	62500	35100	24300
			869.8	labeled mass (34S)	128000	87400	138000	176000	146000	144000	117000	15600	28800	4880	35600	51300	27900	31000
				RIA 34S	0.496124	0.497722	0.47099	0.495775	0.521429	0.553846	0.527027	0.478528	0.508834	0.494428	0.501408	0.574468	0.54386	0.542907
Asparagine synthase	sp|P49093|ASNS2_LOTJA	MVLSGEGSDEIFAGYLYFHK	755.03	unlabeled	140000	246000	204000	402000	279000	178000	424000	ND	ND	ND	ND	ND	ND	ND
			755.364	15N/13C	150000	236000	244000	476000	404000	188000	529000	ND	ND	ND	ND	ND	ND	ND
			755.695	labeled mass (34S)	97000	184000	171000	333000	266000	168000	364000	ND	ND	ND	ND	ND	ND	ND
				RIA 34S	0.409283	0.427907	0.456	0.453061	0.488073	0.485549	0.461929	ND	ND	ND	ND	ND	ND	ND
Leghemoglobin (LjLb1/2)	tr|Q3C1F7|Q3C1F7_LOTJA/Q3C1F6	APAAKDMFSFLK	663.35	unlabeled	3880000	3750000	1540000	2720000	5960000	4880000	3400000	108000	165000	13800	3440000	4490000	4200000	2430000
			663.851	15N/13C	3010000	2700000	1150000	1960000	4610000	3550000	2700000	78700	108000	7380	2390000	3310000	3240000	1950000
			664.348	labeled mass (34S)	1200000	1130000	444000	807000	2510000	1610000	1200000	31400	36100	3800	980000	1420000	1480000	817000
				RIA 34S	0.23622	0.231557	0.22379	0.228806	0.29634	0.248074	0.26087	0.225251	0.179513	0.215909	0.221719	0.240271	0.260563	0.251617
Leghemoglobin (LjLb1/2)	tr|Q3C1F7|Q3C1F7_LOTJA/Q3C1F6	APAAKDMFSFLK	442.569	unlabeled	4340000	4190000	1730000	3130000	7530000	6500000	3350000	140000	194000	18800	3700000	5360000	4660000	2570000
			442.903	15N/13C	3190000	2900000	1190000	2120000	5890000	4610000	2850000	106000	141000	11900	2790000	3690000	3340000	1990000
			443.234	labeled mass (34S)	1430000	1310000	464000	851000	3190000	2330000	1280000	27600	50300	2650	1010000	1740000	1760000	889000
				RIA 34S	0.247834	0.238182	0.211486	0.213765	0.297575	0.263873	0.276458	0.164678	0.205894	0.123543	0.214437	0.24507	0.274143	0.257011
Leghemoglobin (LjLb1/2)	tr|Q3C1F7|Q3C1F7_LOTJA/Q3C1F6	QNLPSNSVLFYTLILEKAPAAKDMFSFLK	1095.92	unlabeled	435000	940000	41300	786000	1280000	726000	522000	ND	ND	ND	ND	ND	ND	ND
			1096.26	15N/13C	800000	1630000	72900	1310000	2420000	1390000	967000	ND	ND	ND	ND	ND	ND	ND
			1096.59	labeled mass (34S)	773000	1590000	68000	1230000	2540000	1400000	1020000	ND	ND	ND	ND	ND	ND	ND
				RIA 34S	0.639901	0.628458	0.622141	0.610119	0.664921	0.658514	0.661479	ND	ND	ND	ND	ND	ND	ND
					Biological replicates:	WT	wild type
Mass shift by heavy isotope replacement						SST1	sst1 mutant
	isotopic mass (u)					TP0	0 hours of 34S labelling, control
32S	31.9721					TP 96h	96 hours of 34S labelling
34S	33.9679		Mass shift (34S/32S):	1.9958
						unlabeled	light” monoisotopic peak without a heavy isotope substitution
12C	12					15N/13C	peak of naturally occurring replacement of 1 carbon or nitrogen by its 1 Da heavier isotope
13C	13.0034		Mass shift (13C/12C):	1.00335		labeled mass (34S)	heavy 34S peak, with one 32S to 34S replacement (in one cysteine or one methionine)
						RIA 34S	ratio of heavy 34S peak intensity to the sum of 32S and 34S intensity
						RIA	relative isotope abundance
						ND	not determined
