# Supplementary material for: Sulfate is transported at significant rates through the symbiosome membrane and is crucial for nitrogenase biosynthesis
Source: Plant Cell Environ. 2019 Jan 28;42(4):1180–9. doi: 10.1111/pce.13481 (PMC6446814; doi:10.1111/pce.13481)
Supplement: Supplementary file 2 — Table S1a. MaxQuant information on protein and peptide identification used in Figure 3 and Figures S2 and S3. Table S1b. MaxQuant information of protein Label‐Free Quantification (LFQ intensities) used in Figures S2 and S3. rep, biological replicate; ND, not determined. Table S2a. Data matrix of RIA value calculations, extracted from the MS analyses of the bacteroid protein fraction at time point (TP) 0 hr and TP 96 hr of 34S‐labelled nodules shown in Figure 3a. Table S2b. Data matrix of RIA value calculations, extracted from the MS analyses of the plant protein fraction at time points 0 hr and 96 hr of 34S‐labelled nodules shown in Figure 3b. Table S3. Primers used for quantitative reverse‐transcription PCR. Table S4a. Data matrix of ROI of NanoSIMS analysis of wt nodules, control plants. Table S4b. Data matrix of ROI of NanoSIMS analysis of wt nodules, 96 hr 34S‐labelled plants. Table S4c. Data matrix of ROI of NanoSIMS analysis of sst1 nodules, control plants. Table S4d. Data matrix of ROI of NanoSIMS analysis of sst1 nodules, 96 hr 34S‐labelled plants. [file PCE-42-1180-s002.zip › Table S4a.xlsx]

## Sheet: Table S4a
Table S4a. Data matrix of Region of Interest (ROI) of NanoSIMS analysis of L. japonicus wild-type (wt) nodules, control plants.
Subcellular location:	Bacteroid	Bacteroid	Bacteroid	Bacteroid	Bacteroid	Plant_Cell_Cytosol	Plant_Cell_Cytosol	Plant_Cell_Cytosol	Plant_Cell_Cytosol	Plant_Cell_Cytosol	Symbiosome_Space	Symbiosome_Space	Symbiosome_Space	Symbiosome_Space	Symbiosome_Space		ROI: Region of interest
Element:	12C	12C14N	31P	32S	34S	12C	12C14N	31P	32S	34S	12C	12C14N	31P	32S	34S
ROI1	76129.4	88996.2	314.049	3085.01	136.984	80036.9	29905.6	63.5797	669.492	30.0524	80641.8	8611.52	12.5239	164.458	8.24976
ROI2	74015.7	95427.3	295.677	3361.66	148.826	79126.4	30783.1	69.6817	762.343	34.0103	84168.3	6255.73	6.50087	100.771	4.31937
ROI3	73196.9	103863	340.694	3542.36	157.349	78716.6	35463.1	92.5007	876.786	39.4657	84008.7	9772.97	10.1744	157.8	7.31589
ROI4	75703	84873.8	206.602	3031.35	133.252	83426.9	38104.2	95.6157	965.205	42.7239	82122.4	12101.5	12.2507	227.92	7.90598
ROI5	72911.9	92288.3	225.408	3146.08	140.912	82114.7	38259.4	78.1795	914.41	40	82434.5	8717.23	10.7756	143.223	6.32045
ROI6	73043.3	86073.2	228.002	2876.43	128.687	79212.3	37094.7	98.1324	855.216	38.1762	83972.4	7433.03	10.8897	143.259	6.01257
ROI7	73590.4	76513.8	74.9306	2141.81	94.0278	84131.1	35763.2	93.8806	782.12	35.3702	83945.4	11028.2	14.7111	221.689	9.86667
ROI8	74322.7	75745	261.219	2449.61	106.323	86332	40660.4	98.438	977.712	42.9461	80475.1	9597.3	16.0529	233.583	10.5677
ROI9	72422	94533.2	263.251	3301.41	147.68	85222.4	37809.3	71.9858	848.109	36.2293	87665.6	13249.7	158.463	259.731	11.5518
ROI10	75052.5	79894.1	254.513	2848.13	127.12	85608.9	35925.4	84.7205	807.518	36.5364	85750.3	10217.5	17.8132	201.389	9.40529
ROI11	74138.4	82615.9	180.788	2797.05	124.236	83260.9	36832.8	75.2315	841.551	36.6609	86564.3	16906.8	111.343	369.702	16.1523
ROI12	71854.1	95903.9	232.207	3120.16	139.818	82610.3	34715.4	65.7255	797.127	34.9216	85164.8	18258.4	20.8767	327.127	14.3229
ROI13	73823.2	90241.6	279.227	2662.08	119.399
ROI14	72955.6	88428.7	254.949	2920.34	127.224
ROI15	74072.5	84524.7	65.7307	3063.07	135.688
ROI16	74018.5	81983.5	68.5185	2805.51	123.294
ROI17	73871.6	77946.1	253.243	2840.94	127.371
ROI18	75421.8	79171.8	242.55	2680.48	120.819
ROI19	70687.6	91402.7	103.972	3619.08	164.961
ROI20	67976.4	85362.7	217.276	3496.12	157.808
ROI21	70221.1	86936.6	223.711	3328.88	148.836
ROI22	73840.2	77063.8	262.656	2832.43	124.707
ROI23	79984.9	94062.6	193.771	2833.16	125.945
ROI24	74857	82831.8	195.119	3259.08	144.711
ROI25	70809.4	115322	91.283	3947.46	176.151
ROI26	80612.9	112007	141.88	3352.84	147.781
ROI27	71155.7	94524.4	320.011	3370.98	151.593
ROI28	78913.8	95593.3	240.925	3257.79	143.845
ROI29	76267	96824.2	324.588	3413.92	154.216
ROI30	78582.8	90219.2	279.926	3160.41	139.645
ROI31	76936	97726.8	302.349	3439.54	153.746
ROI32	75771.9	89877.7	304.913	3234.22	143.49
ROI33	75568.8	90909.5	268.057	3323.57	149.335
ROI34	76181.7	95881.1	224.055	3241.67	145.529
ROI35	74748.2	94037.4	238.367	3556.02	158.575
ROI36	77080.7	94257.4	94.1573	3390.64	149.813
ROI37	77427.5	90182.9	329.339	3116.53	139.865
ROI38	72240.2	87994.2	104.167	2960.24	132.04
ROI39	73427.1	79411.9	202.85	2683	119.505
ROI40	72298.6	68033.2	176.748	2555.88	113.946
ROI41	73019.1	87576.5	155.512	3147.63	136.871
ROI42	74049.6	92181.2	349.552	3297.68	145.141
ROI43	75072.7	93084.4	321.639	3439.35	153.799
ROI44	74166.6	86653.8	287.63	3173.83	140.998
ROI45	74550.2	89710.7	243.149	3234.71	143.453
ROI46	70582.8	92801.7	257.487	3618.25	160.443
ROI47	76913.5	92861	186.151	3269.08	144.686
ROI48	77592.9	94118.9	240.365	3131.78	139.161
ROI49	75086.5	104447	315.346	3451.46	153.205
ROI50	77349.8	83604.9	286.873	2790.23	121.125
ROI51	74591.7	87075.6	300.633	3494.55	155.977
ROI52	78724.7	83445.6	249.377	2382.78	110.138
ROI53	78685.5	86269.7	72.1973	3224.03	144.395
ROI54	73123	80857.8	265.032	2952.78	127.623
ROI55	73971.9	96791.2	283.733	3446.34	152.168
ROI56	77473.6	88418.9	73.5845	3240.53	141.438
ROI57	79361.6	90605.8	246.886	2819.84	123.437
ROI58	78678.6	95455.4	413.242	3453.91	155.026
ROI59	79939.8	89187.6	84.2809	3182.73	141.472
ROI60	78343.4	86853.9	266.106	3073.28	137.971
ROI61	72955.5	87642.4	213.987	2963.87	132.71
ROI62	74765.2	92104.8	208.717	3437.5	151.835
