# Supplementary material for: Sulfate is transported at significant rates through the symbiosome membrane and is crucial for nitrogenase biosynthesis
Source: Plant Cell Environ. 2019 Jan 28;42(4):1180–9. doi: 10.1111/pce.13481 (PMC6446814; doi:10.1111/pce.13481)
Supplement: Supplementary file 2 — Table S1a. MaxQuant information on protein and peptide identification used in Figure 3 and Figures S2 and S3. Table S1b. MaxQuant information of protein Label‐Free Quantification (LFQ intensities) used in Figures S2 and S3. rep, biological replicate; ND, not determined. Table S2a. Data matrix of RIA value calculations, extracted from the MS analyses of the bacteroid protein fraction at time point (TP) 0 hr and TP 96 hr of 34S‐labelled nodules shown in Figure 3a. Table S2b. Data matrix of RIA value calculations, extracted from the MS analyses of the plant protein fraction at time points 0 hr and 96 hr of 34S‐labelled nodules shown in Figure 3b. Table S3. Primers used for quantitative reverse‐transcription PCR. Table S4a. Data matrix of ROI of NanoSIMS analysis of wt nodules, control plants. Table S4b. Data matrix of ROI of NanoSIMS analysis of wt nodules, 96 hr 34S‐labelled plants. Table S4c. Data matrix of ROI of NanoSIMS analysis of sst1 nodules, control plants. Table S4d. Data matrix of ROI of NanoSIMS analysis of sst1 nodules, 96 hr 34S‐labelled plants. [file PCE-42-1180-s002.zip › Table S4b.xlsx]

## Sheet: Table S4b
Table S4b. Data matrix of Region of Interest (ROI) of NanoSIMS analysis of L. japonicus wild-type (wt) nodules, 96 hr 34S-labelled plants.
Subcellular location:	Bacteroid	Bacteroid	Bacteroid	Bacteroid	Bacteroid	Plant_Cell_Cytosol	Plant_Cell_Cytosol	Plant_Cell_Cytosol	Plant_Cell_Cytosol	Plant_Cell_Cytosol	Symbiosome_Space	Symbiosome_Space	Symbiosome_Space	Symbiosome_Space	Symbiosome_Space		ROI: Region of interest
Element:	12C	12C14N	31P	32S	34S	12C	12C14N	31P	32S	34S	12C	12C14N	31P	32S	34S
ROI1	45192.7	60184.9	167.088	1837.72	254.751	49501.2	27693.4	45.1605	643.5	64.4396	56255.4	5925.72	11.7054	146.214	12.0067
ROI2	47567.8	55362.6	103.416	1740.13	203.34	48656.7	32675.2	75.3401	755.762	79.0511	53579.8	4370.15	11.0294	159.679	14.2531
ROI3	43504.7	55030.8	92.7245	1623.14	226.735	48984.9	32368.6	69.2074	726.089	74.7722	55350.2	7764.82	11.3254	200.707	17.3656
ROI4	45843.5	60657.9	179.055	1951.95	284.104	48355.7	31813.4	49.2074	748.135	76.7658	54951	7383.06	15.9502	194.817	16.6958
ROI5	46037.5	60252.2	167.506	1991.46	226.662	50219.7	26761.4	55.6195	639.459	63.7524	50015.1	5231.37	18.2783	134.331	11.2784
ROI6	48041.7	59749.7	53.9554	1740.8	200.456	46496.3	28723.7	45.0593	695.23	74.2291	44497.7	5961.47	8.93272	166.756	14.2057
ROI7	44324.4	68634.7	167.011	2215.16	293.595	46814.9	21691.4	37.8899	528.691	51.3654	51405.7	8260.29	10.9784	223.363	18.9929
ROI8	46628.5	56459.4	131.392	1623.1	193.754	48314.3	26770.5	41.3814	629.356	64.3979	54168.6	5174.45	11.5708	153.894	13.6337
ROI9	47794.3	52823.3	120.798	1698.52	215.862	49412.8	24353.8	50.0674	572.367	57.7554	52836	7397	12.4567	180.992	17.1736
ROI10	43925.8	58690.7	178.185	1898.73	265.664	50751.8	22506.7	34.5214	522.877	51.1402	52301	9529.93	10.3422	186.467	16.4168
ROI11	47536.6	56147.3	152.851	1865.9	215.082	48521.7	24623.2	31.8636	592.585	59.4266	55105.6	7589.71	16.9203	188.132	16.2827
ROI12	46193.6	64958.5	168.203	1902.64	257.781	49273.3	25983.8	42.7019	616.077	63.4252	53393	8874.52	88.2275	238.625	21.267
ROI13	43693.7	57178.3	180.91	1734.23	230.217	48621.3	26829.2	47.8921	625.292	63.3733	54043.1	7274.3	14.4533	183.7	16.3264
ROI14	46161.1	65893.6	112.665	2015.57	254.192	51407.1	27930.2	47.9788	659.918	67.0732	51789.6	7250.78	7.03717	108.553	10.6821
ROI15	44197.5	54716.1	118.535	1813.15	249.501	54977.3	28423	55.3829	676.487	69.5647
ROI16	46914.6	58808.3	108.691	1804.01	223.032
ROI17	44290.8	58587.1	121.351	1811.41	227.085
ROI18	46399.4	62053.4	93.1303	1993.92	226.686
ROI19	43091.1	59082	84.316	1744.61	211.826
ROI20	43069.5	52442.9	34.1417	1435.22	173.637
ROI21	43441.9	61825.9	130.521	1921.2	240.647
ROI22	45272.2	60883.2	174.037	1917.63	235.392
ROI23	43097.2	59201.5	90.7697	1690.08	184.304
ROI24	42933.2	64052.8	153.456	2107	226.517
ROI25	45018.7	65477.6	134.656	1961.03	251.89
ROI26	44380.7	58516.8	85.3586	1578.55	223.478
ROI27	42313.3	63457.4	94.9715	1948.9	232.476
ROI28	41586.5	66557.4	133.995	2164.54	224.227
ROI29	44241.7	62640.3	122.186	1939.62	244.111
ROI30	46244.8	67897.8	122.939	1931.4	215.944
ROI31	40456.7	60620.3	83.2063	2010.86	240.354
ROI32	43409.3	62636.9	164.522	1845.56	247.237
ROI33	45146.1	59004.3	142.026	1945.13	248.461
ROI34	43409.3	53407.2	109.623	1760.14	211.888
ROI35	44090.7	55839.5	164.827	1908.24	222.558
