# Supplementary material for: Sulfate is transported at significant rates through the symbiosome membrane and is crucial for nitrogenase biosynthesis
Source: Plant Cell Environ. 2019 Jan 28;42(4):1180–9. doi: 10.1111/pce.13481 (PMC6446814; doi:10.1111/pce.13481)
Supplement: Supplementary file 2 — Table S1a. MaxQuant information on protein and peptide identification used in Figure 3 and Figures S2 and S3. Table S1b. MaxQuant information of protein Label‐Free Quantification (LFQ intensities) used in Figures S2 and S3. rep, biological replicate; ND, not determined. Table S2a. Data matrix of RIA value calculations, extracted from the MS analyses of the bacteroid protein fraction at time point (TP) 0 hr and TP 96 hr of 34S‐labelled nodules shown in Figure 3a. Table S2b. Data matrix of RIA value calculations, extracted from the MS analyses of the plant protein fraction at time points 0 hr and 96 hr of 34S‐labelled nodules shown in Figure 3b. Table S3. Primers used for quantitative reverse‐transcription PCR. Table S4a. Data matrix of ROI of NanoSIMS analysis of wt nodules, control plants. Table S4b. Data matrix of ROI of NanoSIMS analysis of wt nodules, 96 hr 34S‐labelled plants. Table S4c. Data matrix of ROI of NanoSIMS analysis of sst1 nodules, control plants. Table S4d. Data matrix of ROI of NanoSIMS analysis of sst1 nodules, 96 hr 34S‐labelled plants. [file PCE-42-1180-s002.zip › Table S4c.xlsx]

## Sheet: Table S4c
Table S4c. Data matrix of Region of Interest (ROI) of NanoSIMS analysis of L. japonicus mutant (sst1) nodules, control plants.
Subcellular location:	Bacteroid	Bacteroid	Bacteroid	Bacteroid	Bacteroid	Plant_Cell_Cytosol	Plant_Cell_Cytosol	Plant_Cell_Cytosol	Plant_Cell_Cytosol	Plant_Cell_Cytosol	Symbiosome_Space	Symbiosome_Space	Symbiosome_Space	Symbiosome_Space	Symbiosome_Space		ROI: Region of interest
Element:	12C	12C14N	31P	32S	34S	12C	12C14N	31P	32S	34S	12C	12C14N	31P	32S	34S
ROI1	54714.5	85761.5	606.733	2266.17	97.9	57509.6	18634.7	44.5134	493.795	21.9939	62446.9	9695.9	17.6571	188.343	8.71429
ROI2	51711.2	100574	502.386	2616.18	117.241	60459.5	17983.3	36.313	413.404	18.7217	61763.9	17078.3	28.0612	359.541	16.4796
ROI3	53100.7	93370.6	498.814	2507.68	109.639	57618.6	23923	64.9291	585.645	26.4965	61324.8	22103.4	56.7582	518.187	22.3077
ROI4	54523.3	80174.2	272.984	2152.2	96.7742	56882.4	18631.1	49.552	467.769	20.4884	60687.8	11176.2	18.1679	221.137	9.8263
ROI5	51444.6	94327.5	277.097	2599.58	111.935	59336	21159.9	50.2251	561.363	24.7366	62603.4	9164.87	17.6746	202.53	9.08007
ROI6	53636.3	88582.2	121.735	2582	113.088	59602.1	19578.9	50.2681	529.754	23.6594	61585.1	9476.24	19.633	185.287	8.33716
ROI7	53913.9	79423.3	425.865	2121.58	94.4737	58553.9	20808.9	52.7887	478.197	21.5493	59501.2	13629.7	33.5174	304.767	14.3023
ROI8	53609.6	95676.3	544.698	2734.11	122.415	56424	22109.3	75.3963	672.287	30.1614	58380.3	10032.1	29.5116	298.822	13.0495
ROI9	52926.1	86902.9	557.957	2353.02	104.021	56748.6	26680.6	128.265	760.006	34.2603
ROI10	53488.6	82716.8	362.746	2299.48	101.373	54475.5	20352.7	58.3428	577.887	25.682
ROI11	55363.6	94604.2	636.634	2697.52	117.795
ROI12	56102.9	82994.5	623.634	2562.05	116.615
ROI13	52794.1	95753.4	338.832	2960.89	131.46
ROI14	52174	96707.9	321.559	3013.16	134.221
ROI15	52300.5	85310.9	382.725	2252.41	99.0541
ROI16	51107	97125.5	596.055	2623.91	115.93
ROI17	52904.8	87963.7	311.117	2530.2	112.944
ROI18	57875.9	89657.9	503.766	2658.14	119.55
ROI19	49958.9	89217.4	373.831	2693.17	120.144
ROI20	50033.6	95568.2	504.357	2446.63	108.079
ROI21	50154.4	88641.4	292.749	2489.32	109.841
ROI22	49761.8	88530.7	172.255	2571.06	115.043
ROI23	51210.4	81208.2	188.832	2442.64	107.716
ROI24	50664.2	83577.2	122.196	2451.57	107.407
ROI25	49798.9	92712.7	348.702	2643.56	116.566
ROI26	51913.8	81775	404.729	2141.98	91.938
ROI27	51011.4	96535.6	397.904	2956.05	133.522
ROI28	51901.8	92983.5	460.868	2642.17	115.159
ROI29	50270.2	90586	438.139	2639.14	115.996
ROI30	50140.2	93401.9	447.005	2634.01	115.472
ROI31	50449.7	90195.5	486.213	2688.34	118.936
ROI32	50334.9	89505.6	511.657	2377.98	104.226
ROI33	50331.5	90697.8	393.392	2584.12	113.375
ROI34	50089.7	95077.9	520.303	2581.3	114.668
ROI35	50437.7	93911.5	509.149	2633.62	115.35
ROI36	50175.8	96209.8	664.167	2742.21	120.066
ROI37	49989.3	89196.2	457.37	2843.82	126.619
ROI38	50477.4	89280.8	519.61	2414.57	107.576
ROI39	50590.3	92656.3	463.01	2780.73	122.474
ROI40	50016.4	103099	371.362	2809.72	123.233
ROI41	50631.2	85992	447.816	2778.08	122.481
ROI42	52534.3	79726.3	549.339	2331.26	104.752
ROI43	50146.7	92865.4	357.431	2694.14	120.276
ROI44	51178.5	94263.9	377.584	2672.84	117.38
ROI45	49180.7	91037.8	309.866	2498.21	113.302
ROI46	49894.4	94980.3	412.993	2623.82	116.16
ROI47	53089.4	81900	382.162	2067.47	91.5721
ROI48	51858.5	85973.9	565.153	2364.56	104.313
ROI49	50362.7	92353	169.231	3064.16	137.067
ROI50	50762.6	94342.3	463.654	2817.72	124.832
ROI51	51548.7	81059.4	477.551	2280	101.073
ROI52	50175.2	88366.9	120.979	2808.18	125.46
ROI53	51401.2	88177.2	271.514	2580.28	110.578
ROI54	52061.8	81990.1	161.432	2562.22	112.622
ROI55	53505.4	91414.3	554.971	2416.56	107.136
ROI56	56371.2	91644.9	421.179	2419.88	108.214
ROI57	50552.8	90196.1	520.035	2520.91	113.381
ROI58	50507.3	90419	398.199	2595.17	113.778
ROI59	51943.6	76559	489.547	2216.88	96.4224
ROI60	48752.6	82058	576.39	2666.08	119.266
ROI61	52644	93337.7	444.611	2695.94	118.748
ROI62	50664	88770.6	509.182	2789.21	124.037
ROI63	49737.4	90929.8	474.784	2483.91	109.943
ROI64	49966.3	93490.8	447.249	2544.96	111.812
ROI65	50255.6	94710	481.52	2751.13	123.379
ROI66	50274.8	92704.3	517.839	2680.37	121.509
ROI67	49763	97119.1	318.553	2798.75	121.924
ROI68	50109	91241.4	396.414	2623.71	115.514
ROI69	51142.5	84463.4	486.671	2553.59	113.085
ROI70	50904.9	81850.5	257.224	3046.58	137.643
ROI71	49793.4	90161.8	518.944	2604.6	115.093
ROI72	50839.9	87482.9	352.309	2714.02	119.829
ROI73	49986.3	90857.4	380.154	2528.96	111.91
ROI74	50170.3	93089.3	456.579	2622.07	117.214
ROI75	50485.8	90539.6	443.73	2614.82	116.959
ROI76	50540.7	89045.7	324.485	2744.59	121.45
ROI77	51093.5	86947.4	380.616	2626.79	117.898
ROI78	50712.7	91821.2	366.732	2697.76	120.554
ROI79	52612.9	85158.2	400.393	2348.39	103.576
