# Supplementary material for: Sulfate is transported at significant rates through the symbiosome membrane and is crucial for nitrogenase biosynthesis
Source: Plant Cell Environ. 2019 Jan 28;42(4):1180–9. doi: 10.1111/pce.13481 (PMC6446814; doi:10.1111/pce.13481)
Supplement: Supplementary file 2 — Table S1a. MaxQuant information on protein and peptide identification used in Figure 3 and Figures S2 and S3. Table S1b. MaxQuant information of protein Label‐Free Quantification (LFQ intensities) used in Figures S2 and S3. rep, biological replicate; ND, not determined. Table S2a. Data matrix of RIA value calculations, extracted from the MS analyses of the bacteroid protein fraction at time point (TP) 0 hr and TP 96 hr of 34S‐labelled nodules shown in Figure 3a. Table S2b. Data matrix of RIA value calculations, extracted from the MS analyses of the plant protein fraction at time points 0 hr and 96 hr of 34S‐labelled nodules shown in Figure 3b. Table S3. Primers used for quantitative reverse‐transcription PCR. Table S4a. Data matrix of ROI of NanoSIMS analysis of wt nodules, control plants. Table S4b. Data matrix of ROI of NanoSIMS analysis of wt nodules, 96 hr 34S‐labelled plants. Table S4c. Data matrix of ROI of NanoSIMS analysis of sst1 nodules, control plants. Table S4d. Data matrix of ROI of NanoSIMS analysis of sst1 nodules, 96 hr 34S‐labelled plants. [file PCE-42-1180-s002.zip › Table S4d.xlsx]

## Sheet: Table S4d
Table S4d. Data matrix of Region of Interest (ROI) of NanoSIMS analysis of L. japonicus mutant (sst1) nodules, 96 hr 34S-labelled plants.
Subcellular location:	Bacteroid	Bacteroid	Bacteroid	Bacteroid	Bacteroid	Plant_Cell_Cytosol	Plant_Cell_Cytosol	Plant_Cell_Cytosol	Plant_Cell_Cytosol	Plant_Cell_Cytosol	Symbiosome_Space	Symbiosome_Space	Symbiosome_Space	Symbiosome_Space	Symbiosome_Space		ROI: Region of interest
Element:	12C	12C14N	31P	32S	34S	12C	12C14N	31P	32S	34S	12C	12C14N	31P	32S	34S
ROI1	48896.1	50060.9	326.96	1968.74	118.458	55600.3	16731.9	41.3411	422.659	26.4264	56009	4741.65	10.5882	85.1961	4.6732
ROI2	50043.5	52827.2	290.394	2068.7	127.037	55712.8	16799.4	60.8913	489.261	29.9348	55707.8	4844.92	11.0976	79.3293	4.20732
ROI3	48655.3	51955.6	477.378	1862.73	119.054	55961.8	15205.7	56.6092	403.184	26.1954	57365.9	3951.53	7.78177	71.5947	4.07674
ROI4	49631.3	49286.2	364.118	1980.06	117.647	55982	14026.8	38.9698	378.555	22.6884	54578.5	5054.07	11.3889	94.3483	5.71581
ROI5	49348.8	51860.5	459.322	1927.01	116.751	55507.5	13596.7	39.456	348.789	21.0751	56151.9	3861.51	6.70635	63.0556	4.20635
ROI6	48957.3	55554	342.705	2223.31	134.686	54441	13707.5	42.4026	343.084	20.8712	56311	6398.17	25.3777	143.147	8.34532
ROI7	48549.1	56175.4	342.407	2279.54	140.463	55425.3	12017.4	38.4604	331.325	20.4172	56793.7	5181.35	14.5217	74.9783	4.56522
ROI8	51163.8	46328.9	334.571	1935.57	122.667	55088.7	12240.7	37.6531	334.232	20.7568	57181.1	5708.55	13.4302	86.1047	5.11628
ROI9	49890	47883.5	280.253	1930.91	119.798	56227.7	13846.8	43.8644	383.202	23.4535	56799.7	6194.19	10.2941	120.294	6.76471
ROI10	49821.4	51701.3	299.413	2082.21	128.715	55386.3	13862.3	41.1096	353.187	21.7215	56789	7162.36	30.5785	127.438	7.7686
ROI11	50229.7	51918.2	144.015	1840.53	112.992	55186.9	13911.7	35.834	359.141	22.3181	57287.5	6662.33	13	120.49	7.16327
ROI12	48652.2	53149	324.172	2184.54	130.552	56048.5	13051.1	43.6975	374.298	23.1269	56580.7	8755.35	16.4912	172.807	8.59649
ROI13	48483.5	51118.9	429.854	2002.37	125.912	57731.2	10885.2	40.6122	302.878	18.1786	57400.2	6577.82	16.1299	141.766	8.37571
ROI14	52237	50912.5	368.601	1914.37	116.259	56274.7	13783.4	41.2305	380.253	23.8278	56282.8	5780.61	18.1992	138.114	8.32627
ROI15	48903	54096.2	338.125	1962.39	117.536	56171.3	13809.5	42.2961	405.128	24.8322	57085	5143.73	11.8469	108.622	6.46939
ROI16	48313	59898.8	743.233	2041.62	126.203	55479.8	12168.1	38.7448	329.372	20.3479	55381.1	4046.74	9.01074	80.2684	4.44018
ROI17	49794.9	52963.7	472.682	2181.88	131.536	56084	13865.3	39.2031	367.556	22.7017	54934.2	4824.58	7.86044	85.1788	4.84429
ROI18	50310.7	51961	224.474	2054.91	130.789	54610.3	13244.9	44.9354	361.209	22.5689	54418.4	5704.89	11.7752	117.752	6.89147
ROI19	50057.3	52324.8	248.421	2271.87	132.289						54962	5949.93	8.90244	94.9051	5.60976
ROI20	49974.7	51611.3	355.739	2101.06	133.498						57470.3	5789.16	13.6376	116.881	6.83264
ROI21	52642.7	47751.9	235.616	1974.79	116.233						56980.2	8790.71	29.055	243.624	15.0239
ROI22	49465.3	54339.8	438.032	2225.26	137.306						57886.7	4314.68	12.7347	76.8401	4.5
ROI23	48928.3	52747.2	634.519	2066.48	120.185						57020.4	7501.34	19.5478	177.1	10.4696
ROI24	49423.5	49751.7	335.467	2055.44	127.912						57142.2	9382.03	20.693	226.92	13.3205
ROI25	49563.4	50466.6	420.56	1853.32	124.181						57054.1	5257.92	14.1105	115.564	6.77907
ROI26	48523.9	51968.8	347.213	2012.07	122.131						55900.4	9437.86	24.0253	233.405	12.8861
ROI27	49179.9	47839	226.519	1768.78	114.417						56123.7	6665.9	13.9116	135.595	7.95918
ROI28	48340.5	49888.4	330.394	2076.06	128.498						57117.9	7817.27	22.8761	246.128	14.0155
ROI29	47393.5	47665.7	297.203	1967.45	115.979						55011.1	7873.33	16.4717	168.282	9.88916
ROI30	47448.8	46014.4	454.899	1759.12	104.696						56701.4	8663.43	28.8269	198.815	12.0046
ROI31	47675.3	49130.1	274.737	2187.99	134.112
ROI32	46674.3	51739.2	337.404	2134.98	135.793
ROI33	47496.2	46560	267.426	2037.82	131.188
ROI34	47863.8	44409.5	300.893	1738.12	112.902
ROI35	48331.7	46848.4	139.941	1876.94	121.529
ROI36	47443.6	52840.5	273.64	2296.89	142.237
ROI37	48265.6	49414.1	399.196	1918.53	117.812
ROI38	47927.6	50483.5	302.432	2151.61	129.377
ROI39	48062.9	51036.8	411.131	1981.64	124.286
ROI40	48486.4	54849.2	404.275	2145.23	128.102
ROI41	48829.6	56242.2	322.525	2338.97	140.82
ROI42	49488.3	54139	296.717	2191.57	136.416
ROI43	49424.8	53120.5	373.825	2122.69	133.739
ROI44	49721.3	51102.8	192.485	1912.12	115.242
ROI45	48580.6	57276	327.327	2289.38	136.85
ROI46	49521.3	56734.4	430.029	2108.59	134.971
ROI47	49690.2	52463.1	304.135	2309.83	143.077
ROI48	49122.8	57623.2	388.304	2122.73	132.753
ROI49	50272.7	54702.8	221.414	2027.41	120.034
ROI50	49445.9	59449.4	333.6	2289.38	136.489
ROI51	49359.6	54078.7	357.04	2127.88	130.36
ROI52	50138.5	52634.5	382.239	2077.69	131.455
ROI53	49535.6	55398.8	333.719	2286.7	138.395
ROI54	50130.1	52791.1	363.556	2009.44	127.278
ROI55	49639.3	56620.5	359.772	2385.46	145.183
ROI56	50017.5	54390.3	370.927	2157.52	130.993
ROI57	50423.2	54281.9	272.006	2154.71	132.355
ROI58	50268.7	51789	271.484	2139.49	134.727
ROI59	49630.2	53218.6	389.804	2215.39	135.89
ROI60	49610.2	53663.1	326.946	2193.08	137.934
ROI61	49467.8	55163.1	386.906	2296.73	140.891
ROI62	49631.8	53848.9	421.658	2208.59	134.863
ROI63	49797.7	54377.9	275.529	2186.71	128.173
ROI64	49568.7	52941.7	381.75	2158.25	132.2
ROI65	48526	50968.5	370.738	2099.03	127.312
ROI66	49066.6	49932.8	256.431	2076.77	122.756
ROI67	48300.8	50585.1	571.25	1970.87	119.549
ROI68	48245.6	50452.8	273.959	1986.26	123.74
ROI69	48530.4	50959.4	411.426	2088.94	130.775
ROI70	48821.5	52208.5	337.211	2189.04	137.353
ROI71	48426.3	50305.4	210.176	2107.01	125.739
ROI72	48609.7	49902.2	370.51	2125.9	131.383
ROI73	48589	47133.1	383.423	1948.99	117.752
ROI74	47969.7	51869.5	360.379	2108.43	139.356
ROI75	48573.9	50422.5	328.086	2098.02	129.63
ROI76	49090.2	53720.9	349.554	2096.08	129.699
ROI77	49394.7	51954.8	342.923	2170.13	138.615
ROI78	49217.5	52495.3	384.775	2185.11	130.27
ROI79	49641.2	52329.2	312.773	2045.86	125.546
ROI80	49128.8	56801.2	377.51	2284.14	135.944
ROI81	49778.8	54113.8	370.959	2202.91	139.651
ROI82	49922.4	53911.2	380.871	2140.65	134.866
ROI83	49308.7	57858.5	396.772	2346.84	146.793
ROI84	49824.7	55660.5	432.6	2119.09	130.886
ROI85	49303.1	54963.3	343.603	2307.28	142.463
ROI86	49277.8	55203.6	376.645	2273.12	142.27
ROI87	49280.4	53318.2	522.803	2174.25	133.439
ROI88	50901.8	48477.2	329.643	1938.15	117.597
ROI89	49470.7	57270.9	381.36	2321.95	138.536
ROI90	49846.5	55207	278.278	2231.1	132.584
ROI91	49545.1	55799.9	456.638	2139.46	133.842
ROI92	49237	58518.3	505.646	2293.9	145.837
ROI93	50257.2	53465.9	474.144	2018.77	124.932
ROI94	50942.6	48540.5	155.739	1662.16	96.9318
ROI95	50354	52096.9	425.884	2148.15	134.237
ROI96	50122.3	52996.2	329.514	2153.81	127.632
ROI97	49909.6	52984.4	315.273	2201.8	132.459
ROI98	49686.9	55306.6	352.298	2341.89	144.357
ROI99	49571.1	49116.2	643.656	1909.52	117.903
ROI100	50023.7	52189.8	332.453	2309.17	141.368
ROI101	49372.4	57055.1	522.549	2325.86	142.516
ROI102	49411.1	55036.6	314.456	2379.35	142.333
ROI103	49982.9	54778	343.121	2422.37	147.63
ROI104	50275.9	51991.9	371.326	2218.01	132.348
ROI105	48818.7	55954.2	599.806	2326.24	140.874
ROI106	48934.5	53757.5	385.504	2277.39	143.55
ROI107	49044.1	51315	285.632	2266.15	139.511
ROI108	49953.9	50131.1	305.764	2137.36	132.389
ROI109	49505.8	51347.8	402.468	2220.99	138.558
ROI110	48997.2	51689.3	296.094	2263.63	140.352
ROI111	48165.2	54151.8	365.649	2419.96	144.937
ROI112	49521.7	47759.2	268.359	2257.48	146.221
ROI113	49890	49321.7	280.847	2072.63	126.61
ROI114	50200.5	50740.3	411.35	1952.81	115.584
ROI115	51227.3	46250.1	268.485	2014.8	127.323
ROI116	49198.9	57226.8	375.422	2207.34	138.312
ROI117	50104.2	50400.8	430.163	2163.64	140.489
ROI118	49314.8	58788.2	370.436	2422.9	147.231
ROI119	49877.8	53039.7	247.212	2191.21	135.939
ROI120	49546.7	56083.4	368.099	2404.73	143.967
ROI121	50078.3	51314.4	373.925	2141.03	123.785
ROI122	49909.1	54908	357.015	2283.44	143.045
ROI123	50852.2	50784.4	328.443	2113.14	126.557
ROI124	50378	53339.6	266.642	2071.64	123.856
ROI125	50652.1	48091.9	354.851	1972.77	124.158
ROI126	50022.2	53642.8	490.439	2074.66	123.209
ROI127	50943.9	51105.9	195.796	2179.17	127.803
ROI128	50982.2	49845.4	401.721	2178.58	139.645
ROI129	50025.7	53820	426.976	2174.4	137.333
ROI130	49928.9	50944.1	499.255	2130.8	129.574
ROI131	50260.7	54373.3	375.519	2161.33	131.296
ROI132	50874	51112.1	371.952	2155.41	133.048
ROI133	50025.3	54962.5	401.625	2297	143.625
ROI134	50242.4	50707.6	519.602	2096.45	131.136
ROI135	51025.5	48960.4	243.588	1822.35	112.353
ROI136	50536.2	51923.9	220.219	2140.7	132.675
ROI137	49316.7	52555.4	340.618	2211.18	141.545
ROI138	49424.8	52361.7	511.92	2320.2	140
ROI139	49694.7	53368.9	473.307	2190.55	136.575
ROI140	49873.8	52567.1	463.135	2180.93	134.041
ROI141	50169.2	50095.5	304.85	1975.08	130.489
ROI142	51102.2	45753.3	183.628	2179.69	132.876
ROI143	50234.4	51976.7	336.345	2240.46	135.441
ROI144	50628.1	50119.4	395.288	1995.12	130.577
ROI145	50177.1	52525	351.246	2084.6	129.521
ROI146	50418.1	51158.9	329.612	2142.28	135.357
ROI147	49145.6	50720.9	376.415	2130.08	130.113
ROI148	49595	50135.1	314.055	2271.07	139.229
ROI149	49510.2	50542.6	334.017	2218.8	139.585
